# Supplementary material for: Deltaline from Delphinium delavayi Franch
Source: Acta Crystallogr Sect E Struct Rep Online. 2011 Jan 22;67(Pt 2):o439. doi: 10.1107/S1600536811001681 (PMC3051497; doi:10.1107/S1600536811001681)
Supplement: Supplementary file 1 [file e-67-0o439-sup1.cif]

##############################################################################
###                                                                        ###
###        Electronic paper (Acta Crystallographica Section E)             ###
###                                                                        ###
##############################################################################
#                                                                            #
# This CIF contains the data in a paper accepted for publication in Acta     #
# Crystallographica Section E. It conforms to the requirements of Notes      #
# for Authors for Section E, and has been peer reviewed under the auspices   #
# of the IUCr Commission on Journals.                                        #
#                                                                            #
# Full details of the Crystallographic Information File format               #
# are given in the paper "The Crystallographic Information File (CIF):       #
# a New Standard Archive File for Crystallography" by S. R. Hall, F. H.      #
# Allen and I. D. Brown [Acta Cryst. (1991), A47, 655-685].                  #
#                                                                            #
# The current version of the core CIF dictionary is obtainable from          #
# ftp://ftp.iucr.org/pub/cif_core.dic. The current version number is 2.4.    #
#                                                                            #
# Software is freely available for graphical display of the structure(s) in  #
# this CIF.  For information consult the CIF home page http://www.iucr.org/  #
# cif/home.html                                                              #
#                                                                            #
# This file may be used for bona fide research purposes within the           #
# scientific community so long as proper attribution is given to the journal # 
# article from which it was obtained.                                        #
#                                                                            #
##############################################################################
                                             
data_I
_audit_creation_method     SHELXL-97
_chemical_name_systematic
;
6\b,10-dihydroxy-1\a,14\a,16\b-trimethoxy-4-methyl-7\b,8-(methylenedioxy)-
20-ethylaconitan-6-yl acetate
;
_chemical_name_common
;
Deltaline
;
_chemical_formula_moiety     'C27 H41 N O8'
_chemical_formula_sum     'C27 H41 N O8'
_chemical_formula_iupac     'C27 H41 N O8'
_chemical_formula_weight     507.61
_chemical_melting_point     ?
_symmetry_cell_setting     orthorhombic
_symmetry_space_group_name_H-M     'P 21 21 21'
_symmetry_space_group_name_Hall     'P 2ac 2ab'
loop_
    _space_group_symop_id
    _space_group_symop_operation_xyz
    1 'x, y, z'
    2 '-x+1/2, -y, z+1/2'
    3 'x+1/2, -y+1/2, -z'
    4 '-x, y+1/2, -z+1/2'
_cell_length_a     8.5708(3)
_cell_length_b     16.3149(5)
_cell_length_c     18.5346(6)
_cell_angle_alpha     90.00
_cell_angle_beta     90.00
_cell_angle_gamma     90.00
_cell_volume     2591.73(16)
_cell_formula_units_Z     4
_cell_measurement_reflns_used     4328
_cell_measurement_theta_min     3.231
_cell_measurement_theta_max     29.1337
_cell_measurement_temperature     293(2)
_exptl_crystal_description     block
_exptl_crystal_colour     colourless
_exptl_crystal_size_max     0.54
_exptl_crystal_size_mid     0.52
_exptl_crystal_size_min     0.50
_exptl_crystal_density_diffrn     1.301
_exptl_crystal_density_meas     ?
_exptl_crystal_density_method     'not measured'
_exptl_crystal_F_000     1096
_exptl_absorpt_coefficient_mu     0.095
_exptl_absorpt_correction_type     none
_exptl_absorpt_process_details     ?
_exptl_absorpt_correction_T_min     ?
_exptl_absorpt_correction_T_max     ?
_exptl_special_details     ?
_diffrn_ambient_temperature     293(2)
_diffrn_radiation_type     'Mo K\a'
_diffrn_radiation_wavelength     0.7107
_diffrn_radiation_source     'fine-focus sealed tube'
_diffrn_radiation_monochromator     graphite
_diffrn_measurement_device_type     'Xcalibur, Eos'
_diffrn_measurement_method     '\w scans'
_diffrn_detector_area_resol_mean     16.0874
_diffrn_reflns_number     8392
_diffrn_reflns_av_R_equivalents     0.0188
_diffrn_reflns_av_sigmaI/netI     0.0317
_diffrn_reflns_theta_min     3.24
_diffrn_reflns_theta_max     26.37
_diffrn_reflns_theta_full     26.37
_diffrn_measured_fraction_theta_max     0.997
_diffrn_measured_fraction_theta_full     0.997
_diffrn_reflns_limit_h_min     -10
_diffrn_reflns_limit_h_max     6
_diffrn_reflns_limit_k_min     -20
_diffrn_reflns_limit_k_max     20
_diffrn_reflns_limit_l_min     -23
_diffrn_reflns_limit_l_max     21
_diffrn_standards_number     0
_diffrn_standards_interval_count     ?
_diffrn_standards_interval_time     ?
_diffrn_standards_decay_%     ?
_refine_special_details
;
Refinement of <i>F</i>^2^ against ALL reflections. The weighted <i>R</i>-factor
<i>wR</i> and goodness of fit <i>S</i> are based on <i>F</i>^2^, conventional
<i>R</i>-factors <i>R</i> are based on <i>F</i>, with <i>F</i> set to zero for
negative <i>F</i>^2^. The threshold expression of <i>F</i>^2^ >
\s(<i>F</i>^2^) is used only for calculating <i>R</i>-factors(gt) <i>etc</i>.
and is not relevant to the choice of reflections for refinement.
<i>R</i>-factors based on <i>F</i>^2^ are statistically about twice as large
as those based on <i>F</i>, and <i>R</i>- factors based on ALL data will be
even larger.
;
_reflns_number_total     3005
_reflns_number_gt     2270
_reflns_threshold_expression     I>2\s(I)
_refine_ls_structure_factor_coef     Fsqd
_refine_ls_matrix_type     full
_refine_ls_R_factor_all     0.0528
_refine_ls_R_factor_gt     0.0384
_refine_ls_wR_factor_gt     0.0824
_refine_ls_wR_factor_ref     0.0852
_refine_ls_goodness_of_fit_ref     1.111
_refine_ls_restrained_S_all     1.111
_refine_ls_number_reflns     3005
_refine_ls_number_parameters     332
_refine_ls_number_restraints     0
_refine_ls_hydrogen_treatment     constr
_refine_ls_weighting_scheme     calc
_refine_ls_weighting_details
                 'calc w=1/[\s^2^(Fo^2^)+(0.0438P)^2^] where P=(Fo^2^+2Fc^2^)/3'
_atom_sites_solution_hydrogens     geom
_atom_sites_solution_primary     direct
_atom_sites_solution_secondary     difmap
_refine_ls_shift/su_max     0.000
_refine_ls_shift/su_mean     0.000
_refine_diff_density_max     0.267
_refine_diff_density_min     -0.204
_refine_ls_extinction_method     none
_refine_ls_extinction_coef     ?
loop_
    _atom_type_symbol
    _atom_type_description
    _atom_type_scat_dispersion_real
    _atom_type_scat_dispersion_imag
    _atom_type_scat_source
    'C' 'C' 0.0033 0.0000
                         'International Tables Vol C Tables 4.2.6.8 and 6.1.1.4'
    'H' 'H' 0.0000 0.0000
                         'International Tables Vol C Tables 4.2.6.8 and 6.1.1.4'
    'N' 'N' 0.0061 0.0000
                         'International Tables Vol C Tables 4.2.6.8 and 6.1.1.4'
    'O' 'O' 0.0106 0.0000
                         'International Tables Vol C Tables 4.2.6.8 and 6.1.1.4'
_computing_data_collection
;
CrysAlis PRO CCD (Oxford Diffraction, 2009)
;
_computing_cell_refinement
;
CrysAlis PRO CCD (Oxford Diffraction, 2009)
;
_computing_data_reduction
;
CrysAlis PRO RED (Oxford Diffraction, 2009)
;
_computing_structure_solution     'SHELXTL (Sheldrick, 2008)'
_computing_structure_refinement     'SHELXTL (Sheldrick, 2008)'
_computing_molecular_graphics
;
OLEX2 (Dolomanov <i>et al.</i>, 2009)
;
_computing_publication_material
;
OLEX2 (Dolomanov <i>et al.</i>, 2009)
;
loop_
    _atom_site_type_symbol
    _atom_site_label
    _atom_site_fract_x
    _atom_site_fract_y
    _atom_site_fract_z
    _atom_site_U_iso_or_equiv
    _atom_site_adp_type
    _atom_site_calc_flag
    _atom_site_refinement_flags
    _atom_site_occupancy
    _atom_site_disorder_assembly
    _atom_site_disorder_group
    O O1 0.7652(2) 0.55926(11) 0.35593(8) 0.0456(5) Uani d . 1 . .
    O O2 0.81403(19) 0.35689(10) 0.45254(9) 0.0390(4) Uani d . 1 . .
    H H2 0.7998 0.3319 0.4904 0.059 Uiso calc R 1 . .
    O O3 0.5153(2) 0.37548(9) 0.59848(8) 0.0380(4) Uani d . 1 . .
    O O4 0.3323(3) 0.40578(13) 0.68055(10) 0.0619(6) Uani d . 1 . .
    O O5 0.2499(2) 0.48750(10) 0.51066(10) 0.0451(5) Uani d . 1 . .
    O O6 0.26769(19) 0.34658(10) 0.50243(9) 0.0426(4) Uani d . 1 . .
    O O7 0.4062(2) 0.22164(10) 0.38831(8) 0.0407(4) Uani d . 1 . .
    O O8 0.2868(3) 0.34153(14) 0.26162(10) 0.0677(6) Uani d . 1 . .
    N N1 0.5100(3) 0.61054(12) 0.47244(11) 0.0405(5) Uani d . 1 . .
    C C1 0.8052(3) 0.53466(15) 0.42806(12) 0.0356(6) Uani d . 1 . .
    H H1 0.8947 0.4974 0.4248 0.043 Uiso calc R 1 . .
    C C2 0.8586(3) 0.61099(16) 0.46832(13) 0.0490(7) Uani d . 1 . .
    H H2B 0.9647 0.6238 0.4541 0.059 Uiso calc R 1 . .
    H H2A 0.7929 0.6567 0.4543 0.059 Uiso calc R 1 . .
    C C3 0.8527(4) 0.60159(17) 0.54915(14) 0.0526(7) Uani d . 1 . .
    H H3B 0.8757 0.6539 0.5716 0.063 Uiso calc R 1 . .
    H H3A 0.9318 0.5627 0.5643 0.063 Uiso calc R 1 . .
    C C4 0.6923(4) 0.57172(16) 0.57444(12) 0.0442(7) Uani d . 1 . .
    C C5 0.6682(3) 0.48456(14) 0.54468(12) 0.0352(6) Uani d . 1 . .
    H H5 0.7477 0.4469 0.5632 0.042 Uiso calc R 1 . .
    C C6 0.5037(3) 0.45582(14) 0.56507(13) 0.0370(6) Uani d . 1 . .
    H H6 0.4612 0.4941 0.6007 0.044 Uiso calc R 1 . .
    C C7 0.4063(3) 0.46357(14) 0.49505(12) 0.0328(5) Uani d . 1 . .
    C C8 0.3806(3) 0.38400(14) 0.45413(12) 0.0332(6) Uani d . 1 . .
    C C9 0.5323(3) 0.33528(13) 0.44938(12) 0.0306(5) Uani d . 1 . .
    H H9 0.5529 0.3063 0.4947 0.037 Uiso calc R 1 . .
    C C10 0.6707(3) 0.39470(14) 0.43015(11) 0.0306(5) Uani d . 1 . .
    C C11 0.6670(3) 0.48566(13) 0.46105(12) 0.0303(5) Uani d . 1 . .
    C C12 0.6726(3) 0.39351(15) 0.34574(11) 0.0370(6) Uani d . 1 . .
    H H12B 0.6541 0.4481 0.3269 0.044 Uiso calc R 1 . .
    H H12A 0.7729 0.3745 0.3283 0.044 Uiso calc R 1 . .
    C C13 0.5428(3) 0.33514(15) 0.32151(12) 0.0380(6) Uani d . 1 . .
    H H13 0.5727 0.3059 0.2774 0.046 Uiso calc R 1 . .
    C C14 0.5350(3) 0.27644(14) 0.38592(12) 0.0354(6) Uani d . 1 . .
    H H14 0.6318 0.2445 0.3877 0.042 Uiso calc R 1 . .
    C C15 0.2966(3) 0.39366(16) 0.38029(13) 0.0435(6) Uani d . 1 . .
    H H15A 0.2111 0.3547 0.3792 0.052 Uiso calc R 1 . .
    H H15B 0.2509 0.4480 0.3790 0.052 Uiso calc R 1 . .
    C C16 0.3906(3) 0.38237(17) 0.31056(13) 0.0461(7) Uani d . 1 . .
    H H16 0.4155 0.4366 0.2909 0.055 Uiso calc R 1 . .
    C C17 0.5051(3) 0.52438(13) 0.45053(12) 0.0333(6) Uani d . 1 . .
    H H17 0.4752 0.5207 0.3996 0.040 Uiso calc R 1 . .
    C C18 0.6936(4) 0.57254(18) 0.65786(13) 0.0611(8) Uani d . 1 . .
    H H18B 0.7808 0.5412 0.6751 0.092 Uiso calc R 1 . .
    H H18A 0.5985 0.5489 0.6756 0.092 Uiso calc R 1 . .
    H H18C 0.7022 0.6280 0.6747 0.092 Uiso calc R 1 . .
    C C19 0.5582(4) 0.62569(15) 0.54695(13) 0.0483(7) Uani d . 1 . .
    H H19A 0.4687 0.6176 0.5781 0.058 Uiso calc R 1 . .
    H H19B 0.5894 0.6826 0.5512 0.058 Uiso calc R 1 . .
    C C20 0.3743(4) 0.65879(16) 0.45265(16) 0.0589(8) Uani d . 1 . .
    H H20B 0.3870 0.7139 0.4715 0.071 Uiso calc R 1 . .
    H H20A 0.2829 0.6351 0.4754 0.071 Uiso calc R 1 . .
    C C21 0.3462(5) 0.6638(2) 0.37278(19) 0.0874(12) Uani d . 1 . .
    H H21C 0.2639 0.7023 0.3633 0.131 Uiso calc R 1 . .
    H H21A 0.3170 0.6108 0.3549 0.131 Uiso calc R 1 . .
    H H21B 0.4399 0.6817 0.3491 0.131 Uiso calc R 1 . .
    C C22 0.1671(3) 0.41198(16) 0.52121(15) 0.0487(7) Uani d . 1 . .
    H H22B 0.1351 0.4069 0.5712 0.058 Uiso calc R 1 . .
    H H22A 0.0744 0.4108 0.4912 0.058 Uiso calc R 1 . .
    C C23 0.8951(4) 0.5746(2) 0.31168(15) 0.0766(11) Uani d . 1 . .
    H H23C 0.9430 0.6253 0.3258 0.115 Uiso calc R 1 . .
    H H23A 0.8619 0.5783 0.2623 0.115 Uiso calc R 1 . .
    H H23B 0.9689 0.5308 0.3166 0.115 Uiso calc R 1 . .
    C C24 0.4242(3) 0.35893(17) 0.65548(13) 0.0404(6) Uani d . 1 . .
    C C25 0.4585(4) 0.27508(17) 0.68280(14) 0.0532(8) Uani d . 1 . .
    H H25A 0.4412 0.2359 0.6450 0.080 Uiso calc R 1 . .
    H H25B 0.3911 0.2630 0.7228 0.080 Uiso calc R 1 . .
    H H25C 0.5653 0.2723 0.6983 0.080 Uiso calc R 1 . .
    C C26 0.3097(7) 0.3587(3) 0.19060(18) 0.134(2) Uani d . 1 . .
    H H26C 0.2695 0.4123 0.1800 0.201 Uiso calc R 1 . .
    H H26A 0.2565 0.3188 0.1616 0.201 Uiso calc R 1 . .
    H H26B 0.4194 0.3572 0.1801 0.201 Uiso calc R 1 . .
    C C27 0.4061(4) 0.16616(17) 0.32879(13) 0.0513(7) Uani d . 1 . .
    H H27B 0.3288 0.1245 0.3366 0.077 Uiso calc R 1 . .
    H H27C 0.5071 0.1411 0.3245 0.077 Uiso calc R 1 . .
    H H27A 0.3824 0.1955 0.2853 0.077 Uiso calc R 1 . .
loop_
    _atom_site_aniso_label
    _atom_site_aniso_U_11
    _atom_site_aniso_U_22
    _atom_site_aniso_U_33
    _atom_site_aniso_U_12
    _atom_site_aniso_U_13
    _atom_site_aniso_U_23
    O1 0.0524(11) 0.0455(11) 0.0390(9) -0.0119(10) -0.0001(8) 0.0130(8)
    O2 0.0335(9) 0.0343(10) 0.0493(10) 0.0041(8) -0.0019(8) 0.0066(8)
    O3 0.0483(10) 0.0325(9) 0.0332(8) -0.0016(9) 0.0035(8) 0.0076(7)
    O4 0.0654(13) 0.0651(14) 0.0551(11) 0.0056(12) 0.0227(11) 0.0070(11)
    O5 0.0342(10) 0.0422(10) 0.0589(11) 0.0059(8) 0.0103(9) 0.0064(9)
    O6 0.0327(9) 0.0400(9) 0.0551(10) -0.0040(8) 0.0056(8) 0.0105(9)
    O7 0.0462(10) 0.0347(9) 0.0412(9) -0.0115(9) -0.0030(9) -0.0020(8)
    O8 0.0757(14) 0.0835(16) 0.0440(11) -0.0151(13) -0.0221(11) 0.0059(11)
    N1 0.0527(13) 0.0256(10) 0.0431(11) 0.0030(11) 0.0002(10) 0.0030(9)
    C1 0.0363(14) 0.0338(13) 0.0368(13) -0.0052(12) -0.0024(11) 0.0060(11)
    C2 0.0556(18) 0.0410(15) 0.0503(15) -0.0209(15) -0.0019(14) -0.0012(13)
    C3 0.067(2) 0.0390(15) 0.0517(15) -0.0172(15) -0.0127(15) -0.0005(13)
    C4 0.0646(18) 0.0329(14) 0.0352(13) -0.0091(14) -0.0014(13) -0.0020(12)
    C5 0.0421(14) 0.0282(12) 0.0355(13) -0.0027(12) -0.0029(11) 0.0058(11)
    C6 0.0479(16) 0.0260(12) 0.0371(13) 0.0016(12) 0.0053(13) 0.0024(11)
    C7 0.0304(13) 0.0318(12) 0.0361(12) 0.0058(11) 0.0034(11) 0.0063(11)
    C8 0.0300(13) 0.0312(13) 0.0385(12) -0.0033(11) -0.0004(11) 0.0072(11)
    C9 0.0339(13) 0.0261(12) 0.0319(12) -0.0020(11) -0.0004(10) 0.0041(10)
    C10 0.0277(12) 0.0282(12) 0.0359(12) 0.0011(11) -0.0002(10) 0.0015(11)
    C11 0.0321(13) 0.0259(12) 0.0328(12) -0.0033(11) 0.0007(10) 0.0016(10)
    C12 0.0414(14) 0.0329(13) 0.0367(12) -0.0032(13) 0.0038(12) -0.0003(11)
    C13 0.0470(15) 0.0342(13) 0.0327(13) -0.0055(13) -0.0005(11) -0.0003(11)
    C14 0.0378(14) 0.0283(11) 0.0400(13) -0.0033(11) -0.0051(12) 0.0010(12)
    C15 0.0391(14) 0.0396(14) 0.0518(14) -0.0013(13) -0.0117(13) 0.0054(13)
    C16 0.0513(17) 0.0431(15) 0.0440(14) -0.0040(15) -0.0096(13) 0.0111(13)
    C17 0.0395(14) 0.0279(12) 0.0326(12) 0.0005(12) 0.0014(11) 0.0032(10)
    C18 0.090(2) 0.0506(17) 0.0425(14) -0.0108(19) -0.0051(16) -0.0062(14)
    C19 0.0699(19) 0.0313(14) 0.0437(14) -0.0010(14) 0.0055(14) -0.0057(13)
    C20 0.068(2) 0.0358(15) 0.072(2) 0.0140(15) 0.0056(17) 0.0078(15)
    C21 0.113(3) 0.063(2) 0.086(2) 0.029(2) -0.034(2) 0.002(2)
    C22 0.0339(14) 0.0512(16) 0.0609(16) -0.0010(14) 0.0069(13) 0.0087(15)
    C23 0.079(2) 0.099(3) 0.0519(16) -0.037(2) 0.0130(18) 0.0120(19)
    C24 0.0430(16) 0.0467(16) 0.0317(13) -0.0132(14) -0.0037(12) 0.0030(13)
    C25 0.067(2) 0.0476(16) 0.0452(15) -0.0197(16) -0.0031(14) 0.0107(14)
    C26 0.155(4) 0.180(5) 0.067(2) -0.036(4) -0.052(3) 0.031(3)
    C27 0.065(2) 0.0427(15) 0.0461(15) -0.0136(16) -0.0111(15) -0.0010(13)
_geom_special_details
;
All e.s.d.'s (except the e.s.d. in the dihedral angle between two l.s. planes)
are estimated using the full covariance matrix. The cell e.s.d.'s are taken
into account individually in the estimation of e.s.d.'s in distances, angles
and torsion angles; correlations between e.s.d.'s in cell parameters are only
used when they are defined by crystal symmetry. An approximate (isotropic)
treatment of cell e.s.d.'s is used for estimating e.s.d.'s involving l.s.
planes.
;
loop_
    _geom_bond_atom_site_label_1
    _geom_bond_atom_site_label_2
    _geom_bond_site_symmetry_2
    _geom_bond_distance
    _geom_bond_publ_flag
    O1 C1 . 1.437(3) ?
    O1 C23 . 1.405(3) ?
    O2 H2 . 0.8200 ?
    O2 C10 . 1.436(3) ?
    O3 C6 . 1.453(3) ?
    O3 C24 . 1.341(3) ?
    O4 C24 . 1.192(3) ?
    O5 C7 . 1.426(3) ?
    O5 C22 . 1.435(3) ?
    O6 C8 . 1.453(3) ?
    O6 C22 . 1.415(3) ?
    O7 C14 . 1.421(3) ?
    O7 C27 . 1.427(3) ?
    O8 C16 . 1.435(3) ?
    O8 C26 . 1.360(4) ?
    N1 C17 . 1.464(3) ?
    N1 C19 . 1.463(3) ?
    N1 C20 . 1.452(3) ?
    C1 H1 . 0.9800 ?
    C1 C2 . 1.522(3) ?
    C1 C11 . 1.555(3) ?
    C2 H2B . 0.9700 ?
    C2 H2A . 0.9700 ?
    C2 C3 . 1.507(3) ?
    C3 H3B . 0.9700 ?
    C3 H3A . 0.9700 ?
    C3 C4 . 1.532(4) ?
    C4 C5 . 1.539(3) ?
    C4 C18 . 1.546(3) ?
    C4 C19 . 1.534(4) ?
    C5 H5 . 0.9800 ?
    C5 C6 . 1.533(4) ?
    C5 C11 . 1.550(3) ?
    C6 H6 . 0.9800 ?
    C6 C7 . 1.548(3) ?
    C7 C8 . 1.520(3) ?
    C7 C17 . 1.543(3) ?
    C8 C9 . 1.527(3) ?
    C8 C15 . 1.554(3) ?
    C9 H9 . 0.9800 ?
    C9 C10 . 1.573(3) ?
    C9 C14 . 1.518(3) ?
    C10 C11 . 1.591(3) ?
    C10 C12 . 1.565(3) ?
    C11 C17 . 1.537(3) ?
    C12 H12B . 0.9700 ?
    C12 H12A . 0.9700 ?
    C12 C13 . 1.531(3) ?
    C13 H13 . 0.9800 ?
    C13 C14 . 1.532(3) ?
    C13 C16 . 1.529(4) ?
    C14 H14 . 0.9800 ?
    C15 H15A . 0.9700 ?
    C15 H15B . 0.9700 ?
    C15 C16 . 1.534(4) ?
    C16 H16 . 0.9800 ?
    C17 H17 . 0.9800 ?
    C18 H18B . 0.9600 ?
    C18 H18A . 0.9600 ?
    C18 H18C . 0.9600 ?
    C19 H19A . 0.9700 ?
    C19 H19B . 0.9700 ?
    C20 H20B . 0.9700 ?
    C20 H20A . 0.9700 ?
    C20 C21 . 1.502(4) ?
    C21 H21C . 0.9600 ?
    C21 H21A . 0.9600 ?
    C21 H21B . 0.9600 ?
    C22 H22B . 0.9700 ?
    C22 H22A . 0.9700 ?
    C23 H23C . 0.9600 ?
    C23 H23A . 0.9600 ?
    C23 H23B . 0.9600 ?
    C24 C25 . 1.488(4) ?
    C25 H25A . 0.9600 ?
    C25 H25B . 0.9600 ?
    C25 H25C . 0.9600 ?
    C26 H26C . 0.9600 ?
    C26 H26A . 0.9600 ?
    C26 H26B . 0.9600 ?
    C27 H27B . 0.9600 ?
    C27 H27C . 0.9600 ?
    C27 H27A . 0.9600 ?
loop_
    _geom_angle_atom_site_label_1
    _geom_angle_atom_site_label_2
    _geom_angle_atom_site_label_3
    _geom_angle_site_symmetry_1
    _geom_angle_site_symmetry_3
    _geom_angle
    _geom_angle_publ_flag
    O1 C1 H1 . . 107.6 ?
    O1 C1 C2 . . 107.41(18) ?
    O1 C1 C11 . . 109.12(19) ?
    O1 C23 H23C . . 109.5 ?
    O1 C23 H23A . . 109.5 ?
    O1 C23 H23B . . 109.5 ?
    O2 C10 C9 . . 108.35(17) ?
    O2 C10 C11 . . 108.27(18) ?
    O2 C10 C12 . . 105.95(19) ?
    O3 C6 C5 . . 108.5(2) ?
    O3 C6 H6 . . 108.2 ?
    O3 C6 C7 . . 117.9(2) ?
    O3 C24 C25 . . 109.8(2) ?
    O4 C24 O3 . . 124.2(2) ?
    O4 C24 C25 . . 126.0(2) ?
    O5 C7 C6 . . 111.04(19) ?
    O5 C7 C8 . . 101.45(19) ?
    O5 C7 C17 . . 116.62(18) ?
    O5 C22 H22B . . 110.1 ?
    O5 C22 H22A . . 110.1 ?
    O6 C8 C7 . . 98.53(17) ?
    O6 C8 C9 . . 112.58(18) ?
    O6 C8 C15 . . 106.09(18) ?
    O6 C22 O5 . . 108.19(19) ?
    O6 C22 H22B . . 110.1 ?
    O6 C22 H22A . . 110.1 ?
    O7 C14 C9 . . 111.21(19) ?
    O7 C14 C13 . . 116.8(2) ?
    O7 C14 H14 . . 108.8 ?
    O7 C27 H27B . . 109.5 ?
    O7 C27 H27C . . 109.5 ?
    O7 C27 H27A . . 109.5 ?
    O8 C16 C13 . . 112.3(2) ?
    O8 C16 C15 . . 105.2(2) ?
    O8 C16 H16 . . 108.6 ?
    O8 C26 H26C . . 109.5 ?
    O8 C26 H26A . . 109.5 ?
    O8 C26 H26B . . 109.5 ?
    N1 C17 C7 . . 119.00(19) ?
    N1 C17 C11 . . 109.5(2) ?
    N1 C17 H17 . . 109.5 ?
    N1 C19 C4 . . 115.3(2) ?
    N1 C19 H19A . . 108.4 ?
    N1 C19 H19B . . 108.4 ?
    N1 C20 H20B . . 108.7 ?
    N1 C20 H20A . . 108.7 ?
    N1 C20 C21 . . 114.0(3) ?
    C1 C2 H2B . . 108.9 ?
    C1 C2 H2A . . 108.9 ?
    C1 C11 C10 . . 108.84(18) ?
    C2 C1 H1 . . 107.6 ?
    C2 C1 C11 . . 117.2(2) ?
    C2 C3 H3B . . 109.3 ?
    C2 C3 H3A . . 109.3 ?
    C2 C3 C4 . . 111.5(2) ?
    H2B C2 H2A . . 107.7 ?
    C3 C2 C1 . . 113.2(2) ?
    C3 C2 H2B . . 108.9 ?
    C3 C2 H2A . . 108.9 ?
    C3 C4 C5 . . 107.7(2) ?
    C3 C4 C18 . . 107.3(2) ?
    C3 C4 C19 . . 112.8(2) ?
    H3B C3 H3A . . 108.0 ?
    C4 C3 H3B . . 109.3 ?
    C4 C3 H3A . . 109.3 ?
    C4 C5 H5 . . 111.2 ?
    C4 C5 C11 . . 110.40(19) ?
    C4 C18 H18B . . 109.5 ?
    C4 C18 H18A . . 109.5 ?
    C4 C18 H18C . . 109.5 ?
    C4 C19 H19A . . 108.4 ?
    C4 C19 H19B . . 108.4 ?
    C5 C4 C18 . . 111.6(2) ?
    C5 C6 H6 . . 108.2 ?
    C5 C6 C7 . . 105.31(19) ?
    C5 C11 C1 . . 113.22(19) ?
    C5 C11 C10 . . 110.43(18) ?
    C6 C5 C4 . . 108.5(2) ?
    C6 C5 H5 . . 111.2 ?
    C6 C5 C11 . . 104.1(2) ?
    C7 O5 C22 . . 104.93(18) ?
    C7 C6 H6 . . 108.2 ?
    C7 C8 C9 . . 110.47(19) ?
    C7 C8 C15 . . 114.85(19) ?
    C7 C17 H17 . . 109.5 ?
    C8 C7 C6 . . 115.28(18) ?
    C8 C7 C17 . . 111.23(18) ?
    C8 C9 H9 . . 110.8 ?
    C8 C9 C10 . . 109.54(18) ?
    C8 C15 H15A . . 107.5 ?
    C8 C15 H15B . . 107.5 ?
    C9 C8 C15 . . 113.3(2) ?
    C9 C10 C11 . . 118.58(19) ?
    C9 C14 C13 . . 102.08(18) ?
    C9 C14 H14 . . 108.8 ?
    C10 O2 H2 . . 109.5 ?
    C10 C9 H9 . . 110.8 ?
    C10 C12 H12B . . 110.3 ?
    C10 C12 H12A . . 110.3 ?
    C11 C1 H1 . . 107.6 ?
    C11 C5 H5 . . 111.2 ?
    C11 C17 C7 . . 99.38(17) ?
    C11 C17 H17 . . 109.5 ?
    C12 C10 C9 . . 103.11(19) ?
    C12 C10 C11 . . 111.82(18) ?
    C12 C13 H13 . . 110.9 ?
    H12B C12 H12A . . 108.6 ?
    C13 C12 C10 . . 107.1(2) ?
    C13 C12 H12B . . 110.3 ?
    C13 C12 H12A . . 110.3 ?
    C13 C14 H14 . . 108.8 ?
    C13 C16 C15 . . 113.4(2) ?
    C13 C16 H16 . . 108.6 ?
    C14 O7 C27 . . 112.04(19) ?
    C14 C9 C8 . . 112.75(19) ?
    C14 C9 H9 . . 110.8 ?
    C14 C9 C10 . . 101.69(18) ?
    C14 C13 C12 . . 101.07(18) ?
    C14 C13 H13 . . 110.9 ?
    C15 C16 H16 . . 108.6 ?
    H15A C15 H15B . . 107.0 ?
    C16 C13 C12 . . 110.2(2) ?
    C16 C13 H13 . . 110.9 ?
    C16 C13 C14 . . 112.4(2) ?
    C16 C15 C8 . . 119.1(2) ?
    C16 C15 H15A . . 107.5 ?
    C16 C15 H15B . . 107.5 ?
    C17 C7 C6 . . 101.83(19) ?
    C17 C11 C1 . . 115.26(18) ?
    C17 C11 C5 . . 97.91(18) ?
    C17 C11 C10 . . 110.82(19) ?
    H18B C18 H18A . . 109.5 ?
    H18B C18 H18C . . 109.5 ?
    H18A C18 H18C . . 109.5 ?
    C19 N1 C17 . . 115.62(19) ?
    C19 C4 C5 . . 108.1(2) ?
    C19 C4 C18 . . 109.4(2) ?
    H19A C19 H19B . . 107.5 ?
    C20 N1 C17 . . 115.3(2) ?
    C20 N1 C19 . . 111.9(2) ?
    C20 C21 H21C . . 109.5 ?
    C20 C21 H21A . . 109.5 ?
    C20 C21 H21B . . 109.5 ?
    H20B C20 H20A . . 107.6 ?
    C21 C20 H20B . . 108.7 ?
    C21 C20 H20A . . 108.7 ?
    H21C C21 H21A . . 109.5 ?
    H21C C21 H21B . . 109.5 ?
    H21A C21 H21B . . 109.5 ?
    C22 O6 C8 . . 103.91(17) ?
    H22B C22 H22A . . 108.4 ?
    C23 O1 C1 . . 113.8(2) ?
    H23C C23 H23A . . 109.5 ?
    H23C C23 H23B . . 109.5 ?
    H23A C23 H23B . . 109.5 ?
    C24 O3 C6 . . 118.5(2) ?
    C24 C25 H25A . . 109.5 ?
    C24 C25 H25B . . 109.5 ?
    C24 C25 H25C . . 109.5 ?
    H25A C25 H25B . . 109.5 ?
    H25A C25 H25C . . 109.5 ?
    H25B C25 H25C . . 109.5 ?
    C26 O8 C16 . . 115.2(3) ?
    H26C C26 H26A . . 109.5 ?
    H26C C26 H26B . . 109.5 ?
    H26A C26 H26B . . 109.5 ?
    H27B C27 H27C . . 109.5 ?
    H27B C27 H27A . . 109.5 ?
    H27C C27 H27A . . 109.5 ?
loop_
    _geom_torsion_atom_site_label_1
    _geom_torsion_atom_site_label_2
    _geom_torsion_atom_site_label_3
    _geom_torsion_atom_site_label_4
    _geom_torsion_site_symmetry_1
    _geom_torsion_site_symmetry_2
    _geom_torsion_site_symmetry_3
    _geom_torsion_site_symmetry_4
    _geom_torsion
    _geom_torsion_publ_flag
    O1 C1 C2 C3 . . . . 160.6(2) ?
    O1 C1 C11 C5 . . . . -158.10(19) ?
    O1 C1 C11 C10 . . . . 78.7(2) ?
    O1 C1 C11 C17 . . . . -46.5(3) ?
    O2 C10 C11 C1 . . . . 62.2(2) ?
    O2 C10 C11 C5 . . . . -62.6(2) ?
    O2 C10 C11 C17 . . . . -170.02(17) ?
    O2 C10 C12 C13 . . . . 112.9(2) ?
    O3 C6 C7 O5 . . . . 94.0(2) ?
    O3 C6 C7 C8 . . . . -20.7(3) ?
    O3 C6 C7 C17 . . . . -141.2(2) ?
    O5 C7 C8 O6 . . . . -46.64(19) ?
    O5 C7 C8 C9 . . . . -164.70(18) ?
    O5 C7 C8 C15 . . . . 65.6(2) ?
    O5 C7 C17 N1 . . . . 49.4(3) ?
    O5 C7 C17 C11 . . . . 167.90(19) ?
    O6 C8 C9 C10 . . . . -152.60(18) ?
    O6 C8 C9 C14 . . . . 94.9(2) ?
    O6 C8 C15 C16 . . . . -144.5(2) ?
    C1 C2 C3 C4 . . . . -52.2(3) ?
    C1 C11 C17 N1 . . . . -49.9(2) ?
    C1 C11 C17 C7 . . . . -175.36(19) ?
    C2 C1 C11 C5 . . . . -35.8(3) ?
    C2 C1 C11 C10 . . . . -159.0(2) ?
    C2 C1 C11 C17 . . . . 75.8(3) ?
    C2 C3 C4 C5 . . . . 65.4(3) ?
    C2 C3 C4 C18 . . . . -174.4(2) ?
    C2 C3 C4 C19 . . . . -53.9(3) ?
    C3 C4 C5 C6 . . . . -176.2(2) ?
    C3 C4 C5 C11 . . . . -62.7(3) ?
    C3 C4 C19 N1 . . . . 79.8(3) ?
    C4 C5 C6 O3 . . . . -129.4(2) ?
    C4 C5 C6 C7 . . . . 103.5(2) ?
    C4 C5 C11 C1 . . . . 48.2(3) ?
    C4 C5 C11 C10 . . . . 170.6(2) ?
    C4 C5 C11 C17 . . . . -73.7(2) ?
    C5 C4 C19 N1 . . . . -39.2(3) ?
    C5 C6 C7 O5 . . . . -144.84(19) ?
    C5 C6 C7 C8 . . . . 100.5(2) ?
    C5 C6 C7 C17 . . . . -20.0(2) ?
    C5 C11 C17 N1 . . . . 70.5(2) ?
    C5 C11 C17 C7 . . . . -55.0(2) ?
    C6 O3 C24 O4 . . . . 0.7(4) ?
    C6 O3 C24 C25 . . . . -178.0(2) ?
    C6 C5 C11 C1 . . . . 164.53(18) ?
    C6 C5 C11 C10 . . . . -73.1(2) ?
    C6 C5 C11 C17 . . . . 42.6(2) ?
    C6 C7 C8 O6 . . . . 73.4(2) ?
    C6 C7 C8 C9 . . . . -44.6(3) ?
    C6 C7 C8 C15 . . . . -174.4(2) ?
    C6 C7 C17 N1 . . . . -71.7(3) ?
    C6 C7 C17 C11 . . . . 46.9(2) ?
    C7 O5 C22 O6 . . . . -7.8(3) ?
    C7 C8 C9 C10 . . . . -43.5(2) ?
    C7 C8 C9 C14 . . . . -155.99(18) ?
    C7 C8 C15 C16 . . . . 107.8(3) ?
    C8 O6 C22 O5 . . . . -22.9(2) ?
    C8 C7 C17 N1 . . . . 165.0(2) ?
    C8 C7 C17 C11 . . . . -76.4(2) ?
    C8 C9 C10 O2 . . . . 158.19(18) ?
    C8 C9 C10 C11 . . . . 34.3(3) ?
    C8 C9 C10 C12 . . . . -89.8(2) ?
    C8 C9 C14 O7 . . . . -56.4(2) ?
    C8 C9 C14 C13 . . . . 68.9(2) ?
    C8 C15 C16 O8 . . . . 142.5(2) ?
    C8 C15 C16 C13 . . . . 19.4(3) ?
    C9 C8 C15 C16 . . . . -20.5(3) ?
    C9 C10 C11 C1 . . . . -173.89(18) ?
    C9 C10 C11 C5 . . . . 61.2(3) ?
    C9 C10 C11 C17 . . . . -46.1(3) ?
    C9 C10 C12 C13 . . . . -0.8(2) ?
    C10 C9 C14 O7 . . . . -173.61(18) ?
    C10 C9 C14 C13 . . . . -48.3(2) ?
    C10 C11 C17 N1 . . . . -174.08(17) ?
    C10 C11 C17 C7 . . . . 60.5(2) ?
    C10 C12 C13 C14 . . . . -28.0(2) ?
    C10 C12 C13 C16 . . . . 91.0(2) ?
    C11 C1 C2 C3 . . . . 37.4(3) ?
    C11 C5 C6 O3 . . . . 113.0(2) ?
    C11 C5 C6 C7 . . . . -14.1(2) ?
    C11 C10 C12 C13 . . . . -129.3(2) ?
    C12 C10 C11 C1 . . . . -54.1(3) ?
    C12 C10 C11 C5 . . . . -178.99(19) ?
    C12 C10 C11 C17 . . . . 73.6(2) ?
    C12 C13 C14 O7 . . . . 168.94(19) ?
    C12 C13 C14 C9 . . . . 47.4(2) ?
    C12 C13 C16 O8 . . . . 156.1(2) ?
    C12 C13 C16 C15 . . . . -84.8(2) ?
    C14 C9 C10 O2 . . . . -82.3(2) ?
    C14 C9 C10 C11 . . . . 153.85(18) ?
    C14 C9 C10 C12 . . . . 29.7(2) ?
    C14 C13 C16 O8 . . . . -92.1(2) ?
    C14 C13 C16 C15 . . . . 27.0(3) ?
    C15 C8 C9 C10 . . . . 87.0(2) ?
    C15 C8 C9 C14 . . . . -25.5(3) ?
    C16 C13 C14 O7 . . . . 51.5(3) ?
    C16 C13 C14 C9 . . . . -70.0(2) ?
    C17 N1 C19 C4 . . . . 40.2(3) ?
    C17 N1 C20 C21 . . . . -61.1(3) ?
    C17 C7 C8 O6 . . . . -171.33(17) ?
    C17 C7 C8 C9 . . . . 70.6(2) ?
    C17 C7 C8 C15 . . . . -59.1(3) ?
    C18 C4 C5 C6 . . . . 66.3(3) ?
    C18 C4 C5 C11 . . . . 179.9(2) ?
    C18 C4 C19 N1 . . . . -160.9(2) ?
    C19 N1 C17 C7 . . . . 55.1(3) ?
    C19 N1 C17 C11 . . . . -58.1(3) ?
    C19 N1 C20 C21 . . . . 164.0(3) ?
    C19 C4 C5 C6 . . . . -54.0(2) ?
    C19 C4 C5 C11 . . . . 59.5(3) ?
    C20 N1 C17 C7 . . . . -78.1(3) ?
    C20 N1 C17 C11 . . . . 168.7(2) ?
    C20 N1 C19 C4 . . . . 174.9(2) ?
    C22 O5 C7 C6 . . . . -89.4(2) ?
    C22 O5 C7 C8 . . . . 33.7(2) ?
    C22 O5 C7 C17 . . . . 154.6(2) ?
    C22 O6 C8 C7 . . . . 42.0(2) ?
    C22 O6 C8 C9 . . . . 158.4(2) ?
    C22 O6 C8 C15 . . . . -77.1(2) ?
    C23 O1 C1 C2 . . . . 75.5(3) ?
    C23 O1 C1 C11 . . . . -156.5(2) ?
    C24 O3 C6 C5 . . . . 140.1(2) ?
    C24 O3 C6 C7 . . . . -100.3(2) ?
    C26 O8 C16 C13 . . . . -86.4(4) ?
    C26 O8 C16 C15 . . . . 149.8(3) ?
    C27 O7 C14 C9 . . . . 179.6(2) ?
    C27 O7 C14 C13 . . . . 63.0(3) ?
loop_
    _geom_hbond_atom_site_label_D
    _geom_hbond_atom_site_label_H
    _geom_hbond_atom_site_label_A
    _geom_hbond_site_symmetry_A
    _geom_hbond_distance_DH
    _geom_hbond_distance_HA
    _geom_hbond_distance_DA
    _geom_hbond_angle_DHA
    O2 H2 O7 3_556 0.82 2.58 3.311(2) 150
data_global
_journal_date_recd_electronic     2010-12-05
_journal_date_accepted     2011-01-11
_journal_name_full     'Acta Crystallographica, Section E'
_journal_year     2011
_journal_volume     67
_journal_issue      2
_journal_page_first     o439
_journal_page_last     o439
_journal_paper_category     QO
_journal_coeditor_code     XU5116
_publ_contact_author_name     'Jun Yan'
_publ_contact_author_address
;
Institute of Biological Industry of Chengdu University,Chengdu 610016, People's
 Republic of China
;
_publ_contact_author_email     'yj7162@cdu.edu.cn'
_publ_contact_author_fax     ?
_publ_contact_author_phone     ?
_publ_section_title
;
Deltaline from <i>Delphinium delavayi</i> Franch
;
loop_
    _publ_author_name
    _publ_author_footnote
    _publ_author_address
    'Wang, Xiong-Qing' .
;
Mianyang Normal University,
Mianyang 621000,
People's Republic of China
;
    'Song, Qin' .
;
Institute of Biological Industry of Chengdu University,
Chengdu 610016,
People's Republic of China
;
    'Guo, Xiao-Qiang' .
;
Institute of Biological Industry of Chengdu University,
Chengdu 610016,
People's Republic of China
;
    'Yan, Jun' .
;
Institute of Biological Industry of Chengdu University,
Chengdu 610016,
People's Republic of China
;
