# Supplementary material for: Deltaline from Delphinium delavayi Franch
Source: Acta Crystallogr Sect E Struct Rep Online. 2011 Jan 22;67(Pt 2):o439. doi: 10.1107/S1600536811001681 (PMC3051497; doi:10.1107/S1600536811001681)
Supplement: Supplementary file 2 [file e-67-0o439-Isup2.hkl]

# 
# h,k,l, Fc-squared, Fo-squared, sigma(Fo-squared) and status flag 
# 
data_I
_shelx_title ' 20100928_s4_cy in P212121 #  19 ' 
_shelx_refln_list_code          4 
_shelx_F_calc_maximum      224.04 
_exptl_crystal_F_000      1096.00 
_reflns_d_resolution_high  0.8000 
 
loop_ 
 _symmetry_equiv_pos_as_xyz 
 'x, y, z' 
 '-x+1/2, -y, z+1/2' 
 'x+1/2, -y+1/2, -z' 
 '-x, y+1/2, -z+1/2' 
 
_cell_length_a     8.5708 
_cell_length_b    16.3149 
_cell_length_c    18.5346 
_cell_angle_alpha  90.000 
_cell_angle_beta   90.000 
_cell_angle_gamma  90.000 
 
_shelx_F_squared_multiplier     1.000 
 
loop_ 
 _refln_index_h 
 _refln_index_k 
 _refln_index_l 
 _refln_F_squared_calc 
 _refln_F_squared_meas 
 _refln_F_squared_sigma 
 _refln_observed_status 
   2   0   0     3217.88     3276.88     16.10 o 
   4   0   0      368.66      361.78      8.02 o 
   6   0   0      791.21      838.07     14.37 o 
   8   0   0        1.72       31.33     12.69 o 
  10   0   0       20.40       15.63     13.13 o 
   2   1   0     1181.94     1084.56      8.12 o 
   3   1   0      478.46      482.90      7.57 o 
   4   1   0       70.45       71.65      4.38 o 
   5   1   0      259.55      251.99      5.67 o 
   6   1   0       47.08       48.97      3.97 o 
   7   1   0     1831.54     1643.38     48.48 o 
   8   1   0     1086.06     1123.27     28.96 o 
   9   1   0        0.60        0.42      8.21 o 
  10   1   0        6.59        5.32      8.68 o 
   1   2   0    13136.03    11106.06     66.38 o 
   2   2   0     9207.91     8865.60     22.00 o 
   3   2   0     1166.75     1120.06     18.10 o 
   4   2   0      391.45      349.85      6.69 o 
   5   2   0      231.71      195.86     11.88 o 
   6   2   0      598.63      586.74     11.19 o 
   7   2   0        1.15        1.79      5.79 o 
   8   2   0       40.79       51.06     12.74 o 
   9   2   0       25.09       36.93     12.57 o 
  10   2   0        9.14       15.91      9.48 o 
   1   3   0     6608.25     6038.28     26.85 o 
   2   3   0      404.17      388.61      6.55 o 
   3   3   0     3473.27     3614.76     17.54 o 
   4   3   0       15.83       35.84      3.92 o 
   5   3   0      909.66      987.64     13.42 o 
   6   3   0      141.10      143.07     12.03 o 
   7   3   0       79.48       51.20      9.65 o 
   8   3   0      160.03      143.85     15.01 o 
   9   3   0       29.06       41.08     12.86 o 
  10   3   0       29.80       28.03     12.77 o 
   0   4   0    50193.64    39047.59    214.67 o 
   1   4   0     1559.42     1555.44     11.96 o 
   2   4   0     1674.74     1670.53     12.43 o 
   3   4   0     6225.56     6350.54     28.69 o 
   4   4   0      395.54      449.42     16.31 o 
   5   4   0      992.16      988.31     22.72 o 
   6   4   0      706.29      763.91     11.77 o 
   7   4   0       35.67       42.44     11.66 o 
   8   4   0       26.67       24.90     11.69 o 
   9   4   0       26.01       25.96     12.32 o 
  10   4   0        3.25        5.26     11.17 o 
   1   5   0      133.43      130.95      3.83 o 
   2   5   0      725.34      621.39      5.72 o 
   3   5   0     1376.53     1500.86     20.61 o 
   4   5   0     1524.31     1557.51     15.01 o 
   5   5   0      168.34      187.86     15.00 o 
   6   5   0      284.65      301.00      8.43 o 
   7   5   0       16.16       19.53     11.36 o 
   8   5   0      223.47      247.99     16.61 o 
   9   5   0       58.06       87.44     13.88 o 
  10   5   0        5.17       -0.57     13.24 o 
   0   6   0      469.88      484.24      8.09 o 
   1   6   0       66.17       57.68      3.00 o 
   2   6   0       13.72       17.24      4.34 o 
   3   6   0     1044.10     1076.18     23.23 o 
   4   6   0     1185.62     1269.70     21.94 o 
   5   6   0      278.97      273.46      8.05 o 
   6   6   0      319.47      344.24     16.06 o 
   7   6   0       60.48       53.89     11.90 o 
   8   6   0        0.93        3.44     10.55 o 
   9   6   0       54.04       62.65     13.45 o 
  10   6   0       11.47       11.07     13.15 o 
   1   7   0     3651.42     3518.04     44.35 o 
   2   7   0      298.12      314.19      7.87 o 
   3   7   0      600.71      639.87     11.78 o 
   4   7   0       30.88       35.26      8.39 o 
   5   7   0      793.45      744.42     19.40 o 
   6   7   0      119.28      118.24     12.11 o 
   7   7   0     1439.29     1348.87     29.48 o 
   8   7   0        2.45        0.38     10.35 o 
   9   7   0        2.86        7.35     11.04 o 
  10   7   0       36.33       26.94     12.96 o 
   0   8   0     5910.78     6116.41     44.39 o 
   1   8   0        2.84       11.66      4.86 o 
   2   8   0      193.62      181.37     10.70 o 
   3   8   0      453.23      456.54     10.71 o 
   4   8   0        2.35       17.97      7.77 o 
   5   8   0       59.00       66.82     11.43 o 
   6   8   0      376.21      358.50     16.75 o 
   7   8   0      327.22      369.72     18.07 o 
   8   8   0        5.99        2.88     10.39 o 
   9   8   0        7.79        5.85     11.26 o 
   1   9   0       11.92       10.63      5.67 o 
   2   9   0      250.88      244.28      8.53 o 
   3   9   0      374.98      349.00     13.88 o 
   4   9   0      427.03      429.03     16.32 o 
   5   9   0      601.83      536.08     18.29 o 
   6   9   0       45.45       33.63     10.74 o 
   7   9   0       90.31       81.00     12.22 o 
   8   9   0       90.40       59.84     12.24 o 
   9   9   0        1.54       -0.98     13.18 o 
   0  10   0       72.36       65.60      9.92 o 
   1  10   0      634.30      614.10     14.18 o 
   2  10   0        0.01        2.42      6.25 o 
   3  10   0     1331.85     1364.22     18.68 o 
   4  10   0      902.89      904.22     17.17 o 
   5  10   0       25.83       19.01     10.46 o 
   6  10   0      508.43      474.74     19.38 o 
   7  10   0       33.32       35.75     12.20 o 
   8  10   0        0.16       -0.20     12.08 o 
   9  10   0       23.47       28.66     12.65 o 
   1  11   0      156.32      148.68      8.69 o 
   2  11   0       40.78       35.55      7.77 o 
   3  11   0      259.05      273.77     11.35 o 
   4  11   0     1941.79     1885.31     43.25 o 
   5  11   0       72.09       66.08     12.87 o 
   6  11   0      125.84      161.52     15.13 o 
   7  11   0       44.08       49.28     12.92 o 
   8  11   0       38.09       32.21     11.57 o 
   9  11   0        0.86        3.34     13.35 o 
   0  12   0       10.79       20.69     11.01 o 
   1  12   0       61.66       41.66      7.56 o 
   2  12   0     1103.73     1032.14     28.60 o 
   3  12   0     4635.90     4450.96    121.58 o 
   4  12   0       60.60       51.67      8.99 o 
   5  12   0        0.03        0.75     10.66 o 
   6  12   0        2.26        1.01     10.22 o 
   7  12   0       13.83        6.52     11.34 o 
   8  12   0        4.78       15.51     13.74 o 
   1  13   0       52.10       58.84      8.66 o 
   2  13   0     1180.54     1145.69     19.48 o 
   3  13   0      351.02      346.08     13.31 o 
   4  13   0       52.72       48.40      9.72 o 
   5  13   0        2.33        9.23     12.24 o 
   6  13   0        0.43       -1.10     12.22 o 
   7  13   0       62.89       80.96     13.67 o 
   8  13   0       61.86       84.35     15.80 o 
   0  14   0      110.63      113.40     13.57 o 
   1  14   0       10.95       10.11      9.21 o 
   2  14   0      212.08      220.66     12.13 o 
   3  14   0        0.20        9.33      9.61 o 
   4  14   0       80.92       67.57      9.44 o 
   5  14   0      122.98      127.71     15.34 o 
   6  14   0      273.98      295.30     19.39 o 
   7  14   0       33.43       37.83     13.77 o 
   1  15   0       71.53       70.27      9.64 o 
   2  15   0        6.54        3.39      8.60 o 
   3  15   0      125.25      118.56     10.78 o 
   4  15   0       18.52       17.46      9.40 o 
   5  15   0        1.93        7.12     12.76 o 
   6  15   0      105.13      106.85     16.38 o 
   7  15   0       10.77       25.78     14.27 o 
   0  16   0      662.48      642.36     26.38 o 
   1  16   0      290.07      273.61     12.26 o 
   2  16   0        3.71        8.55      8.43 o 
   3  16   0       77.18       76.08     10.90 o 
   4  16   0       10.68       11.59      9.29 o 
   5  16   0      279.33      301.55     19.61 o 
   6  16   0       22.71       32.08     14.13 o 
   1  17   0       78.26       98.79     10.77 o 
   2  17   0       36.03       33.99      9.72 o 
   3  17   0        3.60        5.12      9.49 o 
   4  17   0        6.81       14.31     10.13 o 
   5  17   0       58.02       72.91     16.95 o 
   0  18   0      753.27      775.81     30.06 o 
   1  18   0       15.34       21.74     10.38 o 
   2  18   0       68.69       57.27     10.97 o 
   3  18   0        0.67       -2.51     10.44 o 
   4  18   0        0.05       -3.66     10.28 o 
   5  18   0       23.67       15.56     12.61 o 
   1  19   0       10.09        3.44      9.39 o 
   2  19   0        1.93        4.31     10.83 o 
   3  19   0       39.05       51.41     11.91 o 
   0  20   0       55.98      123.50     17.31 o 
   1  20   0        4.34        6.19     10.76 o 
   2  20   0      206.98      238.11     16.10 o 
   2   0   1     7314.59     6929.24     27.75 o 
   3   0   1      774.95      664.20     10.62 o 
   4   0   1       85.27       73.29      4.44 o 
   5   0   1      192.40      202.94      5.08 o 
   6   0   1      740.82      704.09     14.52 o 
   7   0   1        4.28        0.28      4.57 o 
   8   0   1     1702.18     1666.32     39.85 o 
   9   0   1        1.66       -3.37      8.51 o 
  10   0   1       44.40       50.48      9.86 o 
   2   1   1     1652.50     1410.65     12.18 o 
   3   1   1     1592.38     1519.49      7.42 o 
   4   1   1      798.12      748.35      9.03 o 
   5   1   1      863.40      834.65      6.05 o 
   6   1   1       60.36       53.50      3.26 o 
   7   1   1      779.02      768.75      8.35 o 
   8   1   1      193.14      216.89     11.58 o 
   9   1   1       43.28       44.73      7.39 o 
  10   1   1       38.25       44.18      7.16 o 
   1   2   1     9322.72     8534.22     20.42 o 
   2   2   1     5570.80     5342.56     18.97 o 
   3   2   1      847.35      837.32      5.97 o 
   4   2   1     1073.08     1197.34      8.62 o 
   5   2   1       82.21       86.53      6.91 o 
   6   2   1       68.22       76.66      4.32 o 
   7   2   1      592.47      622.20     14.50 o 
   8   2   1      129.28      130.97      9.31 o 
   9   2   1       14.76       25.22      8.53 o 
  10   2   1       47.04       57.20      8.11 o 
   0   3   1      156.91      147.32      2.33 o 
   1   3   1     1065.73     1127.70      4.63 o 
   2   3   1     1832.24     1741.79      7.63 o 
   3   3   1     1289.66     1335.33      6.73 o 
   4   3   1     1596.94     1701.55      9.77 o 
   5   3   1     1036.48      985.34     10.81 o 
   6   3   1      175.81      181.26      8.95 o 
   7   3   1      197.13      180.27      6.03 o 
   8   3   1       16.54       20.93      5.71 o 
   9   3   1       89.48      107.98     10.35 o 
  10   3   1       12.03        3.12      9.10 o 
   0   4   1      293.89      277.57      3.90 o 
   1   4   1    13489.16    12086.34     41.46 o 
   2   4   1     2130.27     2158.30      9.47 o 
   3   4   1     1992.10     2025.60     19.54 o 
   4   4   1     3280.06     3598.24     17.19 o 
   5   4   1       65.92       60.88      3.32 o 
   6   4   1      204.73      185.06      6.40 o 
   7   4   1       11.24        8.13      7.52 o 
   8   4   1       17.12       16.19      5.75 o 
   9   4   1        2.31        4.18      8.46 o 
  10   4   1       17.31       16.50      8.14 o 
   0   5   1      569.50      561.55      5.44 o 
   1   5   1       43.28       46.70      1.62 o 
   2   5   1     2300.53     2141.40      7.96 o 
   3   5   1      155.55      154.83      5.37 o 
   4   5   1     2641.32     2740.95     26.09 o 
   5   5   1       52.32       53.34      3.35 o 
   6   5   1       29.31       26.50      4.05 o 
   7   5   1      115.72      115.13      8.93 o 
   8   5   1       63.46       46.83      6.30 o 
   9   5   1       66.85       75.61      9.67 o 
  10   5   1       64.72       86.10     16.63 o 
   0   6   1     3793.17     3846.07     14.86 o 
   1   6   1     1752.16     1796.18      8.39 o 
   2   6   1      939.21      948.08      8.28 o 
   3   6   1     1871.67     1986.60     17.39 o 
   4   6   1      553.79      571.99     11.18 o 
   5   6   1       84.93      100.44      4.92 o 
   6   6   1      119.11      112.35      8.16 o 
   7   6   1       40.75       35.11      8.09 o 
   8   6   1       47.39       36.21      8.70 o 
   9   6   1       48.82       66.08      9.76 o 
  10   6   1       34.88       54.96     10.40 o 
   0   7   1        2.85        5.73      4.39 o 
   1   7   1     2718.64     2891.60     14.05 o 
   2   7   1      731.90      795.58      8.17 o 
   3   7   1      431.72      469.43      8.32 o 
   4   7   1      286.42      324.29     17.22 o 
   5   7   1      179.83      184.47      8.57 o 
   6   7   1      133.85      148.16      9.05 o 
   7   7   1       71.95       67.33      9.29 o 
   8   7   1       52.86       54.14      9.01 o 
   9   7   1       31.00       29.08      8.69 o 
  10   7   1       39.06       37.83      9.75 o 
   0   8   1       23.28       25.72      5.68 o 
   1   8   1      387.16      379.47      6.24 o 
   2   8   1       75.18       86.25      4.25 o 
   3   8   1     1024.91     1055.71     13.32 o 
   4   8   1       86.10       98.39     11.32 o 
   5   8   1     1244.57     1381.53     18.47 o 
   6   8   1       36.44       35.64     10.56 o 
   7   8   1      377.45      404.17     13.47 o 
   8   8   1       24.55       12.11      8.35 o 
   9   8   1       37.61       51.47      9.72 o 
   0   9   1     2251.07     2375.61     34.72 o 
   1   9   1      413.76      428.03      7.42 o 
   2   9   1      700.07      680.45      8.66 o 
   3   9   1       89.93      107.84      5.38 o 
   4   9   1      451.54      454.59     10.45 o 
   5   9   1      465.77      454.48     12.36 o 
   6   9   1      136.90      155.93      9.78 o 
   7   9   1       39.65       45.08      8.89 o 
   8   9   1       27.51       29.02      8.70 o 
   9   9   1       13.47       15.45      8.44 o 
   0  10   1      106.16      114.63      7.60 o 
   1  10   1       99.18       98.00      5.40 o 
   2  10   1      790.62      806.34     12.76 o 
   3  10   1      270.02      278.51      7.56 o 
   4  10   1      720.36      729.06     12.77 o 
   5  10   1      206.00      190.13      9.72 o 
   6  10   1      106.45      121.35      9.80 o 
   7  10   1      160.92      139.21     10.19 o 
   8  10   1       12.51       13.19      7.65 o 
   9  10   1       12.61       11.89      9.38 o 
   0  11   1      312.34      327.75     16.41 o 
   1  11   1      163.07      185.94      7.67 o 
   2  11   1      809.70      821.70     10.60 o 
   3  11   1     1022.47     1035.21     12.53 o 
   4  11   1      631.35      620.26     12.48 o 
   5  11   1      146.16      158.37      9.94 o 
   6  11   1       13.19       13.73      7.72 o 
   7  11   1       51.89       62.62      8.81 o 
   8  11   1        7.46        4.98      8.73 o 
   9  11   1       32.96       37.86      8.97 o 
   0  12   1      123.87      117.82      8.79 o 
   1  12   1      189.73      176.42      6.63 o 
   2  12   1      261.95      279.72      7.98 o 
   3  12   1      355.83      371.53     11.04 o 
   4  12   1      157.94      162.08      8.87 o 
   5  12   1       39.49       45.33      8.37 o 
   6  12   1       66.81       67.62      9.04 o 
   7  12   1       18.94       23.42      9.12 o 
   8  12   1        0.71        9.92      8.15 o 
   0  13   1       80.74       86.03      9.34 o 
   1  13   1      394.80      378.78      8.61 o 
   2  13   1      797.00      794.31     11.83 o 
   3  13   1      162.22      156.99      7.52 o 
   4  13   1      397.45      401.67     10.27 o 
   5  13   1       44.27       39.47      9.03 o 
   6  13   1       12.22       10.64      8.26 o 
   7  13   1       21.23       26.03      9.46 o 
   8  13   1       68.73       81.36     10.68 o 
   0  14   1        4.98        5.29      7.47 o 
   1  14   1      198.66      184.87      7.77 o 
   2  14   1       54.82       50.70      6.46 o 
   3  14   1      540.14      526.00     11.06 o 
   4  14   1      283.22      256.60      9.03 o 
   5  14   1       28.45       31.86      9.07 o 
   6  14   1       57.93       62.56      9.69 o 
   7  14   1       27.50       35.50      9.53 o 
   0  15   1      446.98      448.37     15.43 o 
   1  15   1      181.26      170.33      7.99 o 
   2  15   1      313.43      278.96      8.91 o 
   3  15   1       73.06       60.18      7.21 o 
   4  15   1       52.63       46.63      6.77 o 
   5  15   1       68.52       75.62     10.95 o 
   6  15   1       35.87       47.54      9.50 o 
   7  15   1       13.66       31.15      9.70 o 
   0  16   1       21.15       35.58     10.15 o 
   1  16   1      138.24      131.13      6.92 o 
   2  16   1      162.15      157.01      8.06 o 
   3  16   1        9.67       11.27      6.62 o 
   4  16   1        4.89       -1.43      6.44 o 
   5  16   1      167.42      185.08     13.13 o 
   6  16   1        1.33        0.37      9.58 o 
   0  17   1       79.84       74.99     12.23 o 
   1  17   1       94.66       99.16      7.69 o 
   2  17   1      122.37      122.23      8.10 o 
   3  17   1       16.62       12.47      6.49 o 
   4  17   1       62.28       62.69      7.89 o 
   5  17   1       32.61       27.32      9.33 o 
   0  18   1        0.55       19.42     10.78 o 
   1  18   1      184.67      193.34     10.78 o 
   2  18   1       24.81       22.54      7.20 o 
   3  18   1       53.62       62.43      7.79 o 
   4  18   1       17.97       15.70      7.97 o 
   5  18   1       21.46       17.52     10.89 o 
   0  19   1       11.25       21.20     10.48 o 
   1  19   1       12.26       14.48      7.49 o 
   2  19   1       21.26       23.00      7.51 o 
   3  19   1       24.56       23.94      8.18 o 
   0  20   1       40.44       35.57     10.91 o 
   1  20   1       10.13       15.18      7.66 o 
   2  20   1       23.42       19.97      7.63 o 
   1   0   2      366.02      361.26      3.50 o 
   2   0   2       96.28       98.03      5.05 o 
   3   0   2      608.58      566.97     10.95 o 
   4   0   2      555.43      589.25     21.34 o 
   5   0   2      197.32      176.16      4.21 o 
   6   0   2      798.59      750.41     11.46 o 
   7   0   2      816.42      788.08     18.69 o 
   8   0   2      129.11      126.82      7.75 o 
   9   0   2       28.94       15.47      9.15 o 
  10   0   2        0.11       -2.89      8.89 o 
   1   1   2     2563.24     2599.80      6.27 o 
   2   1   2     4637.47     4212.32     18.42 o 
   3   1   2      402.40      431.53      5.51 o 
   4   1   2       86.87       72.13      3.73 o 
   5   1   2     1167.06     1224.49     10.37 o 
   6   1   2       17.24       14.56      2.65 o 
   7   1   2     1557.77     1497.94     28.35 o 
   8   1   2       97.12       88.24      5.55 o 
   9   1   2       21.10       31.32      7.31 o 
  10   1   2        4.69       -1.31      6.10 o 
   0   2   2    17836.88    15275.75    138.38 o 
   1   2   2     3790.53     3508.10      9.69 o 
   2   2   2    10487.38     9534.91     22.80 o 
   3   2   2      307.89      276.30      2.79 o 
   4   2   2      242.63      220.07      6.29 o 
   5   2   2      390.09      396.51      6.51 o 
   6   2   2      198.55      218.48      5.73 o 
   7   2   2      337.23      332.56      7.22 o 
   8   2   2       14.73       18.37      5.76 o 
   9   2   2       68.38       66.16     13.02 o 
  10   2   2       51.04       62.77      8.24 o 
   0   3   2      114.92      140.04      2.34 o 
   1   3   2     1443.67     1397.50      6.84 o 
   2   3   2     1859.05     1731.48      6.76 o 
   3   3   2     4054.58     4173.51     15.48 o 
   4   3   2     1203.21     1181.56      8.01 o 
   5   3   2      563.62      600.86     10.43 o 
   6   3   2      316.89      309.97     10.36 o 
   7   3   2      148.84      146.44      5.51 o 
   8   3   2       92.54       92.79      6.90 o 
   9   3   2        6.51        6.39      8.34 o 
  10   3   2       46.76       53.34      9.61 o 
   0   4   2       63.98       56.96      2.15 o 
   1   4   2      158.92      169.11      2.10 o 
   2   4   2     1537.17     1598.71      6.88 o 
   3   4   2      400.42      459.22      5.40 o 
   4   4   2     3366.97     3550.43     15.71 o 
   5   4   2      216.25      229.16      6.66 o 
   6   4   2      219.21      198.46      9.05 o 
   7   4   2       21.53       14.78      7.83 o 
   8   4   2       16.51       17.59      5.86 o 
   9   4   2       45.88       53.38      9.11 o 
  10   4   2       24.34       30.57      9.56 o 
   0   5   2        1.78        1.72      1.91 o 
   1   5   2      662.82      681.53      4.29 o 
   2   5   2      722.28      688.40      7.44 o 
   3   5   2     2594.74     2662.65     12.35 o 
   4   5   2      874.47      937.69     12.96 o 
   5   5   2      239.96      244.42      5.70 o 
   6   5   2      437.55      412.39      7.17 o 
   7   5   2      230.66      230.20     10.58 o 
   8   5   2       48.05       49.87      6.69 o 
   9   5   2       11.46        8.71      8.20 o 
  10   5   2       11.52       14.28      9.92 o 
   0   6   2     2365.00     2514.88     12.24 o 
   1   6   2      686.62      629.65      5.17 o 
   2   6   2     1776.53     1979.87     10.33 o 
   3   6   2       85.68       78.95      4.91 o 
   4   6   2      306.62      320.71      8.70 o 
   5   6   2      237.08      250.95      6.26 o 
   6   6   2      155.19      164.18      9.11 o 
   7   6   2       47.21       38.23      8.16 o 
   8   6   2       70.14       70.43      9.01 o 
   9   6   2       37.65       42.58      8.98 o 
  10   6   2       65.98       72.21     10.37 o 
   0   7   2      836.92      859.11     11.75 o 
   1   7   2      319.75      307.06      5.39 o 
   2   7   2      379.53      339.66      5.91 o 
   3   7   2      849.91      914.48     17.15 o 
   4   7   2      452.68      498.03     10.78 o 
   5   7   2      440.58      430.33     11.34 o 
   6   7   2      237.09      220.67      9.89 o 
   7   7   2      430.81      425.36     26.29 o 
   8   7   2       21.74       23.04      8.42 o 
   9   7   2       56.33       73.14      9.21 o 
  10   7   2       19.68       27.22      9.56 o 
   0   8   2     4342.67     4458.25     72.33 o 
   1   8   2      591.78      685.30      7.77 o 
   2   8   2      142.14      135.75      4.70 o 
   3   8   2       10.85       27.28      5.01 o 
   4   8   2       38.27       38.55      5.39 o 
   5   8   2      139.73      155.02      8.84 o 
   6   8   2       47.75       31.91      7.52 o 
   7   8   2       71.10       63.03      8.95 o 
   8   8   2       38.08       37.25      8.73 o 
   9   8   2       25.44       35.10      9.09 o 
   0   9   2      282.94      257.32      8.50 o 
   1   9   2     1126.54     1237.76     10.80 o 
   2   9   2      115.80      124.05      5.05 o 
   3   9   2      856.40      839.25     10.41 o 
   4   9   2       58.55       58.95      6.41 o 
   5   9   2      262.15      280.72     10.96 o 
   6   9   2      142.68      124.89      9.11 o 
   7   9   2        7.59        8.58      7.80 o 
   8   9   2        6.64        3.31      8.06 o 
   9   9   2        2.67       -5.86      8.21 o 
   0  10   2      229.43      243.49      9.30 o 
   1  10   2        7.08       10.23      4.11 o 
   2  10   2       79.35       89.30      5.10 o 
   3  10   2     1179.90     1203.54     14.78 o 
   4  10   2       90.30       87.85      7.46 o 
   5  10   2      219.78      225.67     10.83 o 
   6  10   2       19.93       15.26      7.44 o 
   7  10   2       22.52       30.39      8.08 o 
   8  10   2        3.57       13.81      7.77 o 
   9  10   2       28.94       24.17      9.48 o 
   0  11   2      120.07      118.05      8.46 o 
   1  11   2       46.84       47.39      4.99 o 
   2  11   2      959.37      908.41     11.03 o 
   3  11   2      778.59      774.92     11.11 o 
   4  11   2      563.43      536.05     11.85 o 
   5  11   2      194.23      177.36     14.47 o 
   6  11   2       24.93       21.45      8.54 o 
   7  11   2       22.35       22.92      8.20 o 
   8  11   2       14.13        8.80      9.05 o 
   0  12   2      155.61      162.85      9.37 o 
   1  12   2      133.91      126.57      6.17 o 
   2  12   2      625.23      619.59     11.58 o 
   3  12   2     1179.21     1190.42     13.96 o 
   4  12   2      231.58      212.90      9.40 o 
   5  12   2      102.33       87.76     12.05 o 
   6  12   2       47.22       49.18      8.23 o 
   7  12   2        1.71       -1.07      7.91 o 
   8  12   2       34.79       52.80      9.43 o 
   0  13   2      232.64      210.26     10.85 o 
   1  13   2       76.94       83.45      6.04 o 
   2  13   2      881.43      859.77     12.11 o 
   3  13   2       25.09       27.74      6.39 o 
   4  13   2      478.94      470.90     12.26 o 
   5  13   2       34.07       28.81      8.51 o 
   6  13   2        3.15        6.86      8.14 o 
   7  13   2        2.35        1.11      8.97 o 
   8  13   2       47.34       52.82      9.37 o 
   0  14   2      159.91      140.25     10.65 o 
   1  14   2       19.21       20.86      5.74 o 
   2  14   2      672.61      632.55     14.15 o 
   3  14   2       24.91       23.74      6.38 o 
   4  14   2      106.10      106.97      8.75 o 
   5  14   2       55.27       49.34      8.05 o 
   6  14   2       11.95        8.15      8.84 o 
   7  14   2       84.94       98.16     11.02 o 
   0  15   2      470.88      452.52     15.26 o 
   1  15   2        1.51        1.79      6.16 o 
   2  15   2      100.64      103.34      7.38 o 
   3  15   2      349.21      327.77      9.72 o 
   4  15   2       45.14       33.77      8.53 o 
   5  15   2        2.00        9.11      7.35 o 
   6  15   2       74.79       70.11     10.35 o 
   7  15   2       19.09       37.52     10.60 o 
   0  16   2       99.33       92.23     11.90 o 
   1  16   2       53.49       55.76      7.16 o 
   2  16   2       44.37       52.32      7.35 o 
   3  16   2       31.36       33.97      6.54 o 
   4  16   2        2.60        6.94      7.35 o 
   5  16   2       11.97       10.40      8.27 o 
   6  16   2        5.74       19.06     10.27 o 
   0  17   2       16.19       21.40      8.77 o 
   1  17   2      114.56      126.30      8.37 o 
   2  17   2       26.12       38.94      7.16 o 
   3  17   2       18.18       16.51      6.92 o 
   4  17   2       26.71       19.69      8.27 o 
   5  17   2        4.90       -0.95      8.12 o 
   0  18   2        0.08        9.08      9.41 o 
   1  18   2       30.03       41.23      7.49 o 
   2  18   2       18.85       13.25      7.07 o 
   3  18   2       72.17       95.36      8.41 o 
   4  18   2        3.53        0.13      8.77 o 
   0  19   2      211.39      217.38     12.94 o 
   1  19   2      151.56      150.00      9.12 o 
   2  19   2       35.74       44.40      7.82 o 
   3  19   2       15.40       20.72      7.30 o 
   0  20   2        0.39        6.84     10.11 o 
   1  20   2       45.73       53.51      7.74 o 
   1   0   3     1329.01     1284.29      5.26 o 
   2   0   3     2271.63     2298.43     13.94 o 
   3   0   3       51.31       51.80      6.01 o 
   4   0   3      696.20      617.98     13.78 o 
   5   0   3     1429.76     1428.61     21.81 o 
   6   0   3        6.11        6.28      6.65 o 
   7   0   3      361.64      343.98     10.54 o 
   8   0   3        7.54        5.54      5.89 o 
   9   0   3       10.74        5.37      9.07 o 
  10   0   3       50.70       41.66      9.53 o 
   0   1   3     6837.52     6607.69     16.25 o 
   1   1   3     5093.03     4880.86      7.33 o 
   2   1   3    11016.83    10247.22     18.66 o 
   3   1   3     2384.02     2476.48     14.84 o 
   4   1   3      957.76     1017.77      9.72 o 
   5   1   3      150.30      163.13      3.57 o 
   6   1   3       71.54       78.01      2.88 o 
   7   1   3      245.21      273.08      7.15 o 
   8   1   3       28.79       18.07      4.86 o 
   9   1   3      170.99      154.07      8.78 o 
  10   1   3        1.91       -0.70      6.14 o 
   0   2   3      171.91      240.37     11.83 o 
   1   2   3     2080.13     1967.45     11.78 o 
   2   2   3      631.98      656.11      3.97 o 
   3   2   3      375.84      385.38      4.56 o 
   4   2   3     2281.94     2246.48     14.99 o 
   5   2   3       22.29       22.29      3.57 o 
   6   2   3      127.20      128.05      5.72 o 
   7   2   3       31.05       25.66      3.15 o 
   8   2   3      322.79      317.19      9.40 o 
   9   2   3       94.96       89.50     10.09 o 
  10   2   3        7.44        9.80      6.63 o 
   0   3   3     1849.03     1801.54      6.57 o 
   1   3   3     2995.66     3095.60     10.95 o 
   2   3   3      531.85      505.96      3.72 o 
   3   3   3      713.34      747.27      7.94 o 
   4   3   3       96.68       88.76      3.88 o 
   5   3   3      525.78      546.22     24.40 o 
   6   3   3      614.03      602.28     10.42 o 
   7   3   3        9.98        8.07      5.55 o 
   8   3   3       14.78       16.80      5.88 o 
   9   3   3      175.92      183.47     11.36 o 
  10   3   3        3.19        5.37      8.40 o 
   0   4   3      216.31      184.00      2.92 o 
   1   4   3     4168.07     4153.65     13.40 o 
   2   4   3     1904.67     1945.03     10.31 o 
   3   4   3     1962.49     2192.93     12.67 o 
   4   4   3     2499.40     2850.69     20.72 o 
   5   4   3      135.30      128.29      3.53 o 
   6   4   3       84.59       85.49      7.21 o 
   7   4   3       89.08       78.43      6.43 o 
   8   4   3       73.69       83.63      6.78 o 
   9   4   3        5.17        5.85      8.16 o 
  10   4   3        7.82        5.31     13.45 o 
   0   5   3     3434.35     3420.27     21.60 o 
   1   5   3     5570.26     5448.87     12.47 o 
   2   5   3      277.20      296.40      3.76 o 
   3   5   3     5478.65     5840.71     28.92 o 
   4   5   3      127.82      118.94      6.33 o 
   5   5   3       31.01       28.82      3.10 o 
   6   5   3      325.33      359.61     15.12 o 
   7   5   3       24.47       25.20      7.27 o 
   8   5   3        1.78        2.06      5.68 o 
   9   5   3       63.26       55.50      8.88 o 
  10   5   3       29.52       19.85     13.55 o 
   0   6   3     1638.27     1782.86     18.15 o 
   1   6   3      872.45      900.44      6.10 o 
   2   6   3      732.37      665.30      7.69 o 
   3   6   3     1308.22     1415.06     12.63 o 
   4   6   3      226.05      210.67      8.12 o 
   5   6   3       43.83       40.73      3.79 o 
   6   6   3      106.37      107.44      8.10 o 
   7   6   3      113.62      113.60      8.64 o 
   8   6   3       70.71       59.14      8.20 o 
   9   6   3      113.19      114.44     10.44 o 
  10   6   3       33.09       39.00     15.91 o 
   0   7   3    10362.63    10359.33     38.32 o 
   1   7   3      291.71      256.01      5.03 o 
   2   7   3      724.61      703.29      7.94 o 
   3   7   3      204.57      236.51      6.61 o 
   4   7   3      415.61      392.14      8.57 o 
   5   7   3      269.01      290.11      9.87 o 
   6   7   3       64.17       65.59      7.71 o 
   7   7   3      104.09       92.80      8.82 o 
   8   7   3       13.00       15.63      7.77 o 
   9   7   3       36.56       39.00      8.79 o 
   0   8   3     3399.28     3529.54     24.38 o 
   1   8   3      166.31      148.38      4.70 o 
   2   8   3      313.43      318.67      6.23 o 
   3   8   3      411.85      482.67      8.89 o 
   4   8   3      234.29      215.80      7.47 o 
   5   8   3      409.22      453.82     17.81 o 
   6   8   3      257.55      274.01     10.84 o 
   7   8   3      156.56      160.52     15.00 o 
   8   8   3        0.03       -2.28      8.14 o 
   9   8   3        7.70       16.76      8.52 o 
   0   9   3      141.22      133.01      8.57 o 
   1   9   3      248.73      246.13      5.75 o 
   2   9   3     1270.27     1276.00     20.86 o 
   3   9   3      199.87      222.59      7.14 o 
   4   9   3       51.59       42.21      5.90 o 
   5   9   3       52.72       59.22      8.01 o 
   6   9   3        3.64        2.44      7.68 o 
   7   9   3       30.97       27.71      7.56 o 
   8   9   3        0.30        1.56      8.19 o 
   9   9   3       16.66       15.64      8.46 o 
   0  10   3      449.36      477.91     11.56 o 
   1  10   3      591.70      597.49      8.46 o 
   2  10   3      560.87      564.65      8.57 o 
   3  10   3      372.14      391.75      9.29 o 
   4  10   3      372.29      371.94      9.64 o 
   5  10   3      721.84      705.63     18.85 o 
   6  10   3       68.90       68.89      8.81 o 
   7  10   3       65.39       71.91      8.84 o 
   8  10   3       28.29       24.40      8.07 o 
   9  10   3       24.21       29.25      9.51 o 
   0  11   3     1102.60     1067.47     17.03 o 
   1  11   3      628.58      591.25      9.07 o 
   2  11   3       35.33       29.28      5.03 o 
   3  11   3      229.38      230.68      7.53 o 
   4  11   3      300.68      302.21     10.52 o 
   5  11   3        1.76        6.32      7.38 o 
   6  11   3      134.38      139.77      9.86 o 
   7  11   3       18.11       15.74      8.65 o 
   8  11   3       26.49       27.58     11.50 o 
   0  12   3        1.04       -0.06      7.31 o 
   1  12   3      528.17      497.81      9.04 o 
   2  12   3      344.02      355.25      8.46 o 
   3  12   3       40.07       32.77      6.35 o 
   4  12   3      270.84      259.32      9.46 o 
   5  12   3       84.24       78.34      8.19 o 
   6  12   3       96.31       96.54      9.64 o 
   7  12   3       63.42       64.01      9.30 o 
   8  12   3       31.55       42.56     14.53 o 
   0  13   3        9.68        6.04      7.55 o 
   1  13   3      138.55      143.74      6.71 o 
   2  13   3       39.63       46.78      6.01 o 
   3  13   3      324.94      326.15      9.01 o 
   4  13   3      169.38      168.18      9.85 o 
   5  13   3       20.62       25.94      7.65 o 
   6  13   3       31.56       29.99      8.34 o 
   7  13   3        3.25        7.18      8.35 o 
   8  13   3       24.50       24.11      8.98 o 
   0  14   3        3.02       -0.93      9.17 o 
   1  14   3       86.54       80.27      6.59 o 
   2  14   3      186.84      176.65      8.02 o 
   3  14   3      223.42      216.52      8.44 o 
   4  14   3      235.68      224.68     10.17 o 
   5  14   3      252.01      259.36     10.80 o 
   6  14   3      100.66      103.83     10.45 o 
   7  14   3      115.69      142.41     11.25 o 
   0  15   3      296.69      327.21     20.34 o 
   1  15   3      143.96      136.72      7.75 o 
   2  15   3      370.64      327.90      9.32 o 
   3  15   3       80.80       90.80      7.55 o 
   4  15   3        6.19        4.50      7.21 o 
   5  15   3       34.63       29.59      7.78 o 
   6  15   3       99.25      120.73     11.00 o 
   7  15   3       13.78       20.90      9.84 o 
   0  16   3        0.51        2.59      7.71 o 
   1  16   3      546.05      508.11     12.49 o 
   2  16   3        3.31        7.11      6.28 o 
   3  16   3      224.75      243.34      9.39 o 
   4  16   3       10.61        6.81      7.07 o 
   5  16   3      118.79      126.14     10.17 o 
   6  16   3        1.67        2.20      9.32 o 
   0  17   3      465.52      472.23     15.13 o 
   1  17   3        7.90        9.09      6.82 o 
   2  17   3       41.11       40.40      7.05 o 
   3  17   3       12.51       11.84      6.95 o 
   4  17   3       47.22       57.58      9.45 o 
   5  17   3        3.40        3.62      8.07 o 
   0  18   3        2.93       16.20      8.89 o 
   1  18   3      164.42      156.90      9.00 o 
   2  18   3        0.59        2.38      6.74 o 
   3  18   3       45.47       53.52      7.64 o 
   4  18   3        3.70        5.73      7.68 o 
   0  19   3       55.19       70.05     10.76 o 
   1  19   3        1.31        5.71      7.54 o 
   2  19   3      151.06      183.09      9.53 o 
   3  19   3       11.12        9.81      7.35 o 
   0  20   3        6.93        0.68     16.21 o 
   1  20   3        1.77       10.78     10.70 o 
   0   0   4       18.33       27.12      2.41 o 
   1   0   4      991.22     1017.45      6.11 o 
   2   0   4     1635.60     1610.33      8.06 o 
   3   0   4     2090.24     2048.69     15.95 o 
   4   0   4        3.13        0.04      6.05 o 
   5   0   4       76.97       68.73      8.39 o 
   6   0   4       18.31       11.91      7.92 o 
   7   0   4       81.94       61.32      6.87 o 
   8   0   4      177.95      174.32      8.17 o 
   9   0   4       20.11        9.45      8.78 o 
  10   0   4       27.32       17.49     14.60 o 
   0   1   4      863.01      880.07      6.53 o 
   1   1   4     4944.09     5134.03     12.89 o 
   2   1   4      440.19      453.64      2.86 o 
   3   1   4     1372.60     1356.26      8.02 o 
   4   1   4      506.52      475.18      7.11 o 
   5   1   4      834.11      854.61     10.14 o 
   6   1   4      736.48      741.84      9.53 o 
   7   1   4      387.33      379.83      9.31 o 
   8   1   4       65.72       81.95      5.76 o 
   9   1   4       67.49       77.68      7.62 o 
  10   1   4       67.48       68.36     13.94 o 
   0   2   4     3367.97     3288.45     17.90 o 
   1   2   4      679.23      685.90      5.30 o 
   2   2   4     5770.58     5625.06     18.24 o 
   3   2   4     1428.37     1356.50      8.65 o 
   4   2   4      632.64      585.96      9.28 o 
   5   2   4      635.04      651.64      8.21 o 
   6   2   4       53.77       55.18      4.69 o 
   7   2   4       41.05       38.49      4.85 o 
   8   2   4       25.74       24.89      6.34 o 
   9   2   4       52.12       60.48      9.47 o 
  10   2   4        7.49        3.82     14.95 o 
   0   3   4     4429.05     4235.02     19.23 o 
   1   3   4     3032.01     3082.81     10.31 o 
   2   3   4      385.04      409.15      4.12 o 
   3   3   4     2890.60     3115.79     24.45 o 
   4   3   4      661.33      729.72      8.86 o 
   5   3   4       19.71       21.42      4.13 o 
   6   3   4        4.99        6.39      4.98 o 
   7   3   4       54.68       57.97      6.06 o 
   8   3   4       77.72       75.38      6.80 o 
   9   3   4       92.32      131.40     10.12 o 
  10   3   4        4.23        0.93     12.40 o 
   0   4   4       83.41       81.29      2.03 o 
   1   4   4      575.99      592.41      3.83 o 
   2   4   4      451.59      458.92      3.84 o 
   3   4   4      290.56      292.95      4.98 o 
   4   4   4       15.22       18.72      4.37 o 
   5   4   4      375.20      390.96      9.94 o 
   6   4   4       99.91      109.87      7.65 o 
   7   4   4       51.13       46.30      6.07 o 
   8   4   4       29.31       26.99      6.13 o 
   9   4   4       28.32       31.44      8.61 o 
  10   4   4       29.87       39.53     15.64 o 
   0   5   4      513.10      460.34      4.56 o 
   1   5   4      235.10      229.99      3.17 o 
   2   5   4     1257.87     1285.30      9.13 o 
   3   5   4     1072.15     1336.47     12.01 o 
   4   5   4      841.41      873.88     20.77 o 
   5   5   4      516.86      483.65      7.81 o 
   6   5   4       88.61       87.67      7.34 o 
   7   5   4      219.08      230.84      9.92 o 
   8   5   4        0.30        2.04      6.13 o 
   9   5   4       12.96       18.18      8.44 o 
  10   5   4        3.22        2.57     14.14 o 
   0   6   4     6250.53     6520.18     19.94 o 
   1   6   4     3796.53     3916.19     17.24 o 
   2   6   4     4254.32     4291.53     14.73 o 
   3   6   4       71.01       82.38      4.74 o 
   4   6   4     1758.52     1664.78     17.54 o 
   5   6   4       16.73       24.83      8.19 o 
   6   6   4      163.86      129.68     20.63 o 
   7   6   4        7.14       10.15      7.24 o 
   8   6   4        0.78        2.97      6.14 o 
   9   6   4        7.14       12.10      7.69 o 
  10   6   4        3.61        9.62     12.79 o 
   0   7   4     1752.18     1833.05     14.04 o 
   1   7   4     1490.28     1610.30     10.68 o 
   2   7   4      651.73      722.88      8.15 o 
   3   7   4     1050.19     1116.43     11.93 o 
   4   7   4      540.03      555.22     10.31 o 
   5   7   4      135.53      123.52      7.79 o 
   6   7   4       18.25       17.92      6.78 o 
   7   7   4      230.70      220.62     10.57 o 
   8   7   4      147.06      155.96      9.91 o 
   9   7   4       40.42       56.88      9.15 o 
   0   8   4      590.02      573.39     15.15 o 
   1   8   4      399.81      454.74      6.63 o 
   2   8   4     1282.93     1354.43     14.62 o 
   3   8   4      255.64      242.74      7.11 o 
   4   8   4      305.76      320.57      8.31 o 
   5   8   4      538.44      550.80     12.47 o 
   6   8   4       33.03       38.53      7.38 o 
   7   8   4        8.43       17.96      7.75 o 
   8   8   4       70.50       62.58      8.74 o 
   9   8   4        4.14       -3.07     11.70 o 
   0   9   4       90.29       95.44      9.74 o 
   1   9   4      575.15      594.49      7.83 o 
   2   9   4      378.57      400.83      7.17 o 
   3   9   4      495.97      509.40      9.78 o 
   4   9   4      206.36      207.41      7.72 o 
   5   9   4      431.30      453.58     12.24 o 
   6   9   4      139.67      115.10      9.18 o 
   7   9   4       75.65       78.09      8.81 o 
   8   9   4       18.98       20.39      8.36 o 
   9   9   4        8.43       -1.28     14.86 o 
   0  10   4       20.63       31.59      9.47 o 
   1  10   4      282.97      282.46      6.39 o 
   2  10   4      210.68      206.42      6.27 o 
   3  10   4      322.68      310.30      8.81 o 
   4  10   4        7.43       16.40      6.03 o 
   5  10   4      625.79      613.73     12.32 o 
   6  10   4       34.44       35.33      7.98 o 
   7  10   4       27.20       32.40      7.97 o 
   8  10   4       43.39       49.22     12.81 o 
   9  10   4       19.18       23.04     14.74 o 
   0  11   4        2.28       10.69     10.58 o 
   1  11   4       97.33      111.31      5.56 o 
   2  11   4      175.02      182.82      6.43 o 
   3  11   4      720.69      712.42     12.14 o 
   4  11   4      379.57      378.40     10.51 o 
   5  11   4      199.77      211.02      9.38 o 
   6  11   4       12.06       16.72      8.08 o 
   7  11   4       99.46       80.45      9.45 o 
   8  11   4       77.82       81.67      9.79 o 
   0  12   4      234.32      237.28     15.42 o 
   1  12   4        6.67        9.94      4.98 o 
   2  12   4       81.37       67.92      5.83 o 
   3  12   4       45.99       58.16      7.06 o 
   4  12   4      195.88      195.14      8.97 o 
   5  12   4      267.86      276.87     10.33 o 
   6  12   4       35.48       32.00      8.45 o 
   7  12   4       13.52       10.28      8.15 o 
   8  12   4        2.57        6.27      8.45 o 
   0  13   4       48.19       59.73      7.52 o 
   1  13   4      332.87      322.58      8.28 o 
   2  13   4      211.12      219.15      7.01 o 
   3  13   4      201.95      209.00      9.38 o 
   4  13   4       64.70       59.57      7.53 o 
   5  13   4      212.93      216.79     10.10 o 
   6  13   4       18.62       22.41      7.90 o 
   7  13   4       15.28       14.52      8.41 o 
   8  13   4       20.97       24.41      9.12 o 
   0  14   4       79.66       67.83      8.13 o 
   1  14   4       83.72       90.28      6.57 o 
   2  14   4      437.60      420.49      9.69 o 
   3  14   4       72.04       79.87      8.27 o 
   4  14   4       20.20       13.53      6.79 o 
   5  14   4       31.39       31.08      7.42 o 
   6  14   4       27.20       44.17     12.33 o 
   7  14   4        6.74       15.54      8.75 o 
   0  15   4      456.29      444.27     15.93 o 
   1  15   4       24.70       19.29      5.90 o 
   2  15   4      177.21      176.56      8.18 o 
   3  15   4      237.35      236.15      9.99 o 
   4  15   4       48.95       54.54      7.93 o 
   5  15   4       12.98       19.09      8.09 o 
   6  15   4       12.72        6.59      9.27 o 
   7  15   4        0.01        1.78      9.05 o 
   0  16   4       27.13       31.15      8.40 o 
   1  16   4        7.97       10.99      6.10 o 
   2  16   4       61.83       60.42      6.55 o 
   3  16   4       19.56       22.05      8.44 o 
   4  16   4       53.17       68.44      8.81 o 
   5  16   4      200.86      206.81     11.01 o 
   6  16   4        1.18       -2.92      8.53 o 
   0  17   4      117.51      112.28     10.40 o 
   1  17   4        1.69        0.38      6.33 o 
   2  17   4       16.93       20.03      6.66 o 
   3  17   4        1.27       -1.16      7.33 o 
   4  17   4       67.44       78.51      9.61 o 
   5  17   4       10.14       15.79      8.05 o 
   0  18   4      107.97      110.53     19.12 o 
   1  18   4       27.93       20.09      7.67 o 
   2  18   4       13.49        3.54      6.79 o 
   3  18   4      110.14      133.26     10.13 o 
   4  18   4        0.10       -0.46      8.42 o 
   0  19   4       10.32       11.47     15.95 o 
   1  19   4       11.98       13.43      8.58 o 
   2  19   4       19.49       23.07      7.45 o 
   3  19   4        3.16        8.43      8.70 o 
   0  20   4       38.27       26.80     16.73 o 
   1   0   5      413.50      420.94      4.50 o 
   2   0   5     1319.45     1429.35     18.06 o 
   3   0   5      124.87      146.98      2.91 o 
   4   0   5      180.03      145.65      9.56 o 
   5   0   5        3.24        6.92      7.46 o 
   6   0   5       12.56        9.30      5.81 o 
   7   0   5       90.91       85.03      7.15 o 
   8   0   5        8.12        5.89      5.65 o 
   9   0   5       24.51       23.83      8.45 o 
  10   0   5       44.65       64.90     17.15 o 
   0   1   5      345.99      333.43      3.34 o 
   1   1   5      201.76      150.53      3.20 o 
   2   1   5     3977.83     3818.63     10.01 o 
   3   1   5      183.97      172.24      3.37 o 
   4   1   5      105.81       85.44      2.50 o 
   5   1   5      276.38      275.71      6.51 o 
   6   1   5      121.79      141.99      5.68 o 
   7   1   5       78.90       81.11      5.49 o 
   8   1   5        9.24        6.27      4.35 o 
   9   1   5       16.61       14.35      5.66 o 
  10   1   5       51.65       55.37     11.88 o 
   0   2   5     4614.32     4944.96     15.50 o 
   1   2   5     2989.09     2926.93      6.83 o 
   2   2   5      412.48      426.24      3.84 o 
   3   2   5      788.81      812.05      9.50 o 
   4   2   5      480.41      546.72      7.46 o 
   5   2   5       22.67       24.02      3.70 o 
   6   2   5      581.40      595.79     10.93 o 
   7   2   5       31.55       37.61      4.82 o 
   8   2   5      149.45      147.17      6.54 o 
   9   2   5       66.49       69.30      9.50 o 
  10   2   5       11.23       12.10     11.03 o 
   0   3   5      481.95      466.32      7.63 o 
   1   3   5      238.23      202.33      2.57 o 
   2   3   5     3596.05     3490.14     10.83 o 
   3   3   5      646.94      658.04      5.03 o 
   4   3   5      719.90      676.46      8.52 o 
   5   3   5      148.57      145.35      5.11 o 
   6   3   5      192.64      209.21      6.29 o 
   7   3   5       81.72       84.29      6.46 o 
   8   3   5       59.67       68.44      6.75 o 
   9   3   5       21.54       34.25     13.28 o 
  10   3   5        5.21       -2.40     14.70 o 
   0   4   5     3483.86     3330.67     34.20 o 
   1   4   5       99.24      103.09      1.90 o 
   2   4   5     1495.14     1577.75      7.63 o 
   3   4   5     1210.98     1258.54      7.66 o 
   4   4   5      261.39      295.49      7.42 o 
   5   4   5      234.42      240.58      7.87 o 
   6   4   5      266.35      247.02      8.99 o 
   7   4   5       20.45       18.56      5.87 o 
   8   4   5       47.00       48.40      6.45 o 
   9   4   5       13.39       15.39     14.97 o 
  10   4   5       36.71       48.45     14.08 o 
   0   5   5      106.91      103.01      2.60 o 
   1   5   5      877.17      877.76      7.84 o 
   2   5   5       30.91       28.68      1.89 o 
   3   5   5      571.70      605.60      5.92 o 
   4   5   5       31.21       28.67      3.33 o 
   5   5   5       97.86       91.69      3.08 o 
   6   5   5      289.77      278.50      9.40 o 
   7   5   5      272.67      261.37      8.83 o 
   8   5   5       42.56       57.64      6.57 o 
   9   5   5        8.57       13.05      8.06 o 
  10   5   5        3.40       10.58     14.91 o 
   0   6   5     1341.28     1378.83     10.82 o 
   1   6   5      124.99      121.13      3.63 o 
   2   6   5      523.60      611.33      5.83 o 
   3   6   5      708.05      680.08      7.57 o 
   4   6   5        2.47        1.29      4.34 o 
   5   6   5      208.35      193.74      7.85 o 
   6   6   5       98.47      107.35      7.87 o 
   7   6   5       51.83       57.32      7.51 o 
   8   6   5      201.77      196.18      8.62 o 
   9   6   5       27.14       37.40      9.46 o 
   0   7   5     4741.26     4985.63     60.99 o 
   1   7   5      139.02      131.31      5.11 o 
   2   7   5      603.23      636.16      8.72 o 
   3   7   5      173.98      184.53      6.22 o 
   4   7   5      277.21      270.88      7.48 o 
   5   7   5       53.51       52.97      6.64 o 
   6   7   5       24.74       15.32      6.66 o 
   7   7   5       67.24       47.78      7.79 o 
   8   7   5       66.08       70.25      8.91 o 
   9   7   5       48.65       51.85     10.92 o 
   0   8   5       40.13       34.22      3.79 o 
   1   8   5       83.09       79.13      3.88 o 
   2   8   5       88.71       86.27      5.11 o 
   3   8   5     1872.55     1917.76     16.62 o 
   4   8   5       28.24       30.54      5.34 o 
   5   8   5      241.21      243.64      9.21 o 
   6   8   5       10.63        6.36      6.77 o 
   7   8   5      340.41      371.31     12.32 o 
   8   8   5      113.64      149.41     13.63 o 
   9   8   5       14.92       17.54      9.27 o 
   0   9   5      109.35      118.75      5.57 o 
   1   9   5       53.65       54.77      3.86 o 
   2   9   5      284.34      264.14      7.41 o 
   3   9   5       42.62       48.12      5.65 o 
   4   9   5      116.89      119.05      6.85 o 
   5   9   5      348.70      330.37      9.58 o 
   6   9   5      281.07      229.61     10.37 o 
   7   9   5       13.51       21.51      8.13 o 
   8   9   5       14.91       21.63      8.15 o 
   9   9   5        0.86        1.47     13.82 o 
   0  10   5      373.65      355.22      8.30 o 
   1  10   5      260.23      268.36      6.35 o 
   2  10   5        5.67        3.06      4.66 o 
   3  10   5      706.61      647.51     12.36 o 
   4  10   5      453.30      497.59     14.79 o 
   5  10   5      576.91      588.38     12.07 o 
   6  10   5      116.05      100.85      9.12 o 
   7  10   5       98.78       81.54      8.62 o 
   8  10   5       94.21      106.17      9.71 o 
   9  10   5       27.89       29.92     13.02 o 
   0  11   5      599.67      618.61     11.37 o 
   1  11   5      172.46      179.92      6.85 o 
   2  11   5      333.40      308.94      7.51 o 
   3  11   5      328.18      332.64      9.42 o 
   4  11   5      322.17      307.38      9.96 o 
   5  11   5      209.29      222.86      9.44 o 
   6  11   5      103.28      106.25      9.43 o 
   7  11   5       59.44       59.87      9.23 o 
   8  11   5        1.53       -2.77     14.68 o 
   0  12   5      911.29      874.69     17.31 o 
   1  12   5      139.46      151.71      6.84 o 
   2  12   5       28.86       27.25      5.26 o 
   3  12   5       25.73       28.58      6.20 o 
   4  12   5      330.06      324.10     10.41 o 
   5  12   5      200.40      201.49      9.60 o 
   6  12   5        0.98        3.12      8.05 o 
   7  12   5        7.69        8.05      7.66 o 
   8  12   5       54.11       53.12     13.94 o 
   0  13   5      577.66      600.72     12.93 o 
   1  13   5       49.65       50.67      5.93 o 
   2  13   5       36.73       37.74      5.83 o 
   3  13   5       95.21       96.32      7.68 o 
   4  13   5        7.47        3.78      6.63 o 
   5  13   5       60.84       60.66      7.76 o 
   6  13   5       32.86       28.00      8.19 o 
   7  13   5        6.23       13.54      8.43 o 
   0  14   5        7.96       17.06      6.70 o 
   1  14   5      161.30      137.88      7.10 o 
   2  14   5       38.41       31.88      5.46 o 
   3  14   5      125.20      122.48      8.54 o 
   4  14   5       22.54       29.48      7.05 o 
   5  14   5       37.07       47.87      8.22 o 
   6  14   5      179.68      195.07     11.97 o 
   7  14   5       28.49       44.30      9.94 o 
   0  15   5      324.48      317.73     13.74 o 
   1  15   5      110.52      106.96      7.21 o 
   2  15   5       72.12       72.92      6.78 o 
   3  15   5       16.50       25.26      7.40 o 
   4  15   5      231.48      221.75     10.32 o 
   5  15   5       86.12       96.72      9.08 o 
   6  15   5       59.95       64.31      9.85 o 
   0  16   5       17.25       16.79      8.22 o 
   1  16   5       35.32       35.70      7.33 o 
   2  16   5       10.77       11.06      6.29 o 
   3  16   5       61.03       64.21      8.48 o 
   4  16   5       13.23       13.48      7.93 o 
   5  16   5       49.98       64.80      9.32 o 
   6  16   5        6.39        5.08      8.98 o 
   0  17   5       30.16       36.79      8.87 o 
   1  17   5       13.60       10.82      6.65 o 
   2  17   5       17.27       15.94      6.30 o 
   3  17   5       16.54       22.65      7.58 o 
   4  17   5       50.07       50.62      9.04 o 
   5  17   5       11.17       13.91      8.12 o 
   0  18   5       17.79       18.82     12.43 o 
   1  18   5       19.63       25.80      9.93 o 
   2  18   5       12.74        4.96      6.98 o 
   3  18   5        8.54       10.75      8.48 o 
   4  18   5        4.08        1.54      8.27 o 
   0  19   5       22.52       26.25     16.21 o 
   1  19   5        5.55        0.95     10.00 o 
   2  19   5       22.69       29.68      8.80 o 
   3  19   5       17.12       16.05      8.61 o 
   0   0   6    10978.40    10050.42     27.65 o 
   1   0   6     2663.45     2739.14     12.18 o 
   2   0   6     1630.53     1614.44      8.49 o 
   3   0   6      227.37      204.53      3.88 o 
   4   0   6       61.61       64.40      8.83 o 
   5   0   6       57.45       55.17      4.91 o 
   6   0   6     1122.47     1087.31     14.97 o 
   7   0   6      677.01      714.52     22.66 o 
   8   0   6       22.48       16.39      5.98 o 
   9   0   6       10.79       32.75     15.48 o 
  10   0   6       77.87       78.98     18.46 o 
   0   1   6      435.77      442.60      5.29 o 
   1   1   6     2512.76     2474.73      5.75 o 
   2   1   6     4129.84     4279.09     13.67 o 
   3   1   6      137.56      133.87      2.01 o 
   4   1   6      283.14      303.72      4.85 o 
   5   1   6      170.17      188.51      5.75 o 
   6   1   6       85.68       75.90      5.14 o 
   7   1   6       10.90       10.82      4.99 o 
   8   1   6       31.63       35.40      4.54 o 
   9   1   6        5.85       10.73      9.47 o 
  10   1   6       53.17       53.31     15.41 o 
   0   2   6      363.15      375.97      4.40 o 
   1   2   6       14.63       14.99      1.13 o 
   2   2   6     1358.08     1277.21      6.54 o 
   3   2   6      738.00      760.14      3.89 o 
   4   2   6      326.31      349.68      4.15 o 
   5   2   6      466.74      429.05      6.62 o 
   6   2   6      325.58      295.97      6.95 o 
   7   2   6      162.34      138.81      6.17 o 
   8   2   6       63.39       67.18      5.98 o 
   9   2   6       10.52       14.74      8.40 o 
  10   2   6       11.23       10.34     11.68 o 
   0   3   6     2570.34     2500.58     16.32 o 
   1   3   6     1823.59     1793.38      6.97 o 
   2   3   6      512.23      586.12      3.56 o 
   3   3   6       79.82       71.80      2.15 o 
   4   3   6       38.23       41.33      3.07 o 
   5   3   6     1162.40     1177.24     10.94 o 
   6   3   6       35.04       35.92      4.56 o 
   7   3   6       14.90       18.60      5.89 o 
   8   3   6       49.32       48.18      6.63 o 
   9   3   6       10.60       11.15      8.07 o 
  10   3   6        4.87        0.02     15.09 o 
   0   4   6     1579.92     1467.01     13.77 o 
   1   4   6      170.75      169.60      2.99 o 
   2   4   6       29.31       27.56      1.72 o 
   3   4   6      856.92      891.29      6.33 o 
   4   4   6      518.81      461.77      7.33 o 
   5   4   6      161.57      162.73      6.87 o 
   6   4   6       10.65        4.58      4.75 o 
   7   4   6      688.09      719.69     12.35 o 
   8   4   6       33.35       37.51      6.32 o 
   9   4   6       13.10       18.36      8.86 o 
  10   4   6       22.38       20.29     13.38 o 
   0   5   6        6.48        3.76      2.48 o 
   1   5   6     3232.12     3390.00     11.39 o 
   2   5   6      627.41      682.95      5.14 o 
   3   5   6     1586.24     1632.98      9.71 o 
   4   5   6       20.26       18.38      3.00 o 
   5   5   6      326.49      315.27      8.70 o 
   6   5   6       16.65       13.79      6.05 o 
   7   5   6      153.64      146.95      7.87 o 
   8   5   6      148.55      148.88      7.80 o 
   9   5   6       24.10       35.85      9.06 o 
  10   5   6        5.33        7.35     12.73 o 
   0   6   6        1.03       -0.27      3.77 o 
   1   6   6      216.40      244.57      5.34 o 
   2   6   6        3.60        1.86      2.17 o 
   3   6   6      441.82      435.54      6.26 o 
   4   6   6      227.57      263.09      7.54 o 
   5   6   6      166.02      171.35      7.58 o 
   6   6   6      557.83      508.45     11.62 o 
   7   6   6       45.63       33.75      7.35 o 
   8   6   6       12.91       16.51      6.11 o 
   9   6   6       40.18       57.81     10.10 o 
   0   7   6     2805.52     2958.37     16.96 o 
   1   7   6      223.01      198.10      9.55 o 
   2   7   6       30.89       34.69      3.22 o 
   3   7   6      436.05      450.97      8.23 o 
   4   7   6      232.59      259.06      7.20 o 
   5   7   6      284.72      268.95      8.85 o 
   6   7   6      357.05      328.64     10.82 o 
   7   7   6      232.88      244.20     10.46 o 
   8   7   6       73.03       77.48     10.13 o 
   9   7   6       40.76       61.29     16.78 o 
   0   8   6        7.84        4.94      3.27 o 
   1   8   6      224.86      203.35      6.02 o 
   2   8   6      196.58      217.91      6.31 o 
   3   8   6      898.61      879.59     11.38 o 
   4   8   6      443.60      409.45      9.03 o 
   5   8   6       11.11       15.95      5.69 o 
   6   8   6       12.29       14.62      7.10 o 
   7   8   6       13.81       14.04      7.37 o 
   8   8   6       15.80       20.28     14.10 o 
   9   8   6        1.54        3.73      8.53 o 
   0   9   6        9.96        8.91      3.76 o 
   1   9   6      525.23      499.42     14.59 o 
   2   9   6      316.30      338.56      7.93 o 
   3   9   6      124.83      129.86      6.48 o 
   4   9   6      168.55      142.94      7.08 o 
   5   9   6      159.72      141.82      7.88 o 
   6   9   6       15.90       21.45     10.40 o 
   7   9   6       30.52       33.64      7.48 o 
   8   9   6      186.52      205.58     19.75 o 
   9   9   6        6.16        4.33      9.79 o 
   0  10   6        5.02        0.10      4.25 o 
   1  10   6       85.13       85.65      4.53 o 
   2  10   6      276.11      267.36      7.82 o 
   3  10   6       82.04       83.72      6.17 o 
   4  10   6      222.64      222.52      8.57 o 
   5  10   6      385.97      393.56     10.74 o 
   6  10   6      261.68      260.27     10.66 o 
   7  10   6       42.31       52.50      8.64 o 
   8  10   6        5.38       14.61     14.89 o 
   0  11   6      173.06      180.09      7.30 o 
   1  11   6       75.55       80.08      6.61 o 
   2  11   6      368.21      369.12     11.37 o 
   3  11   6      699.34      697.08     12.36 o 
   4  11   6      304.83      329.05     10.03 o 
   5  11   6      292.47      256.94      9.45 o 
   6  11   6       19.36       17.33      7.93 o 
   7  11   6        1.75        6.48      7.34 o 
   8  11   6       13.99       17.86     12.52 o 
   0  12   6      406.91      394.56     10.19 o 
   1  12   6       76.38       74.17      5.40 o 
   2  12   6       82.19       83.28      7.17 o 
   3  12   6       70.68       64.43      6.71 o 
   4  12   6      176.82      184.65      9.01 o 
   5  12   6       22.90       22.84      7.15 o 
   6  12   6       89.22       96.21      8.83 o 
   7  12   6       28.37       39.35      8.49 o 
   8  12   6       17.31       12.44     15.03 o 
   0  13   6       33.88       27.65      6.39 o 
   1  13   6       14.81       16.04      5.82 o 
   2  13   6       40.70       50.64      7.09 o 
   3  13   6       99.42       79.42      7.25 o 
   4  13   6       43.46       49.57      7.08 o 
   5  13   6       12.31       20.72      6.80 o 
   6  13   6       19.67       18.75      8.58 o 
   7  13   6       11.27       12.97      8.70 o 
   0  14   6        0.42        4.28      6.74 o 
   1  14   6       79.30       84.44      5.69 o 
   2  14   6       50.87       58.35      7.55 o 
   3  14   6      144.47      136.73      8.60 o 
   4  14   6      110.81      109.73      8.49 o 
   5  14   6       80.61       90.68      8.50 o 
   6  14   6        7.58        4.08      8.43 o 
   7  14   6       44.86       62.11     16.84 o 
   0  15   6       25.24       13.52      7.63 o 
   1  15   6      240.24      237.47      7.70 o 
   2  15   6       29.15       22.04      6.49 o 
   3  15   6       20.78       22.54      7.10 o 
   4  15   6       34.80       42.36      7.75 o 
   5  15   6       75.93       75.23      8.67 o 
   6  15   6       32.30       37.49      9.87 o 
   0  16   6       15.85        8.23      7.95 o 
   1  16   6      115.11      111.80      8.38 o 
   2  16   6       39.35       35.72      7.19 o 
   3  16   6       17.52       18.34      8.32 o 
   4  16   6        9.59        3.48      7.93 o 
   5  16   6       27.52       23.37      8.02 o 
   6  16   6       48.41       57.09     10.02 o 
   0  17   6        0.60       -1.99     14.68 o 
   1  17   6      208.75      211.60     14.00 o 
   2  17   6       40.62       34.14      7.95 o 
   3  17   6        7.69        4.08      7.54 o 
   4  17   6       59.85       66.07      9.41 o 
   5  17   6        1.04        0.46      7.95 o 
   0  18   6       13.39       14.55     12.91 o 
   1  18   6       12.84       11.47      9.92 o 
   2  18   6        0.86        4.08     10.29 o 
   3  18   6       16.07       10.99      8.25 o 
   4  18   6       12.00       13.33      8.04 o 
   0  19   6        1.55       -2.42     14.94 o 
   1  19   6       20.78       14.10      8.99 o 
   2  19   6       38.72       52.90     11.85 o 
   1   0   7      229.82      243.14      3.16 o 
   2   0   7       45.79       42.53      2.75 o 
   3   0   7     1901.09     1904.54     17.59 o 
   4   0   7      151.61      154.12      4.71 o 
   5   0   7       20.92        9.98      4.11 o 
   6   0   7      159.53      159.27     12.01 o 
   7   0   7      756.28      737.13     19.64 o 
   8   0   7       50.29       39.28      9.15 o 
   9   0   7       24.19       19.46      8.29 o 
  10   0   7        0.30       -5.96     16.37 o 
   0   1   7       93.37       88.90      2.90 o 
   1   1   7     2797.36     2924.45     12.01 o 
   2   1   7      324.50      337.65      4.21 o 
   3   1   7      549.66      546.51      3.84 o 
   4   1   7       39.30       46.29      2.18 o 
   5   1   7      249.07      258.72      5.84 o 
   6   1   7      485.20      467.40      9.19 o 
   7   1   7      462.79      421.02      7.60 o 
   8   1   7       65.45       66.61     10.40 o 
   9   1   7       21.75       22.01      7.67 o 
  10   1   7        1.79        4.28     11.45 o 
   0   2   7       17.01       18.10      1.95 o 
   1   2   7     1652.46     1756.14      8.29 o 
   2   2   7      409.54      383.38      3.78 o 
   3   2   7      722.92      692.74      3.63 o 
   4   2   7       21.10       23.04      1.74 o 
   5   2   7      391.88      355.13      6.78 o 
   6   2   7        1.98        3.17      4.35 o 
   7   2   7        8.53        2.32      5.05 o 
   8   2   7        2.33       -1.00      6.51 o 
   9   2   7        3.09        6.30      8.82 o 
  10   2   7        0.95        1.59     10.72 o 
   0   3   7       76.30       86.01      3.80 o 
   1   3   7      969.52     1046.66      6.13 o 
   2   3   7      193.75      215.01      3.07 o 
   3   3   7     1229.64     1224.60      5.46 o 
   4   3   7      318.44      332.65      5.85 o 
   5   3   7      455.46      441.42      6.10 o 
   6   3   7      301.05      279.83      6.96 o 
   7   3   7      550.32      539.93      9.67 o 
   8   3   7       85.98       89.53     10.42 o 
   9   3   7        0.89        5.47      7.92 o 
  10   3   7        5.59       10.80     15.19 o 
   0   4   7      693.14      715.22      9.10 o 
   1   4   7     3161.76     3306.21     12.31 o 
   2   4   7       94.33      109.70      2.76 o 
   3   4   7     1481.64     1505.11     14.34 o 
   4   4   7       60.08       71.97      2.93 o 
   5   4   7      182.97      199.67      6.32 o 
   6   4   7      325.42      309.63      8.22 o 
   7   4   7      203.86      217.11      8.37 o 
   8   4   7        3.34       13.67      8.55 o 
   9   4   7       27.38       16.67      8.90 o 
   0   5   7       18.52       13.63      3.37 o 
   1   5   7      109.17      114.48      2.82 o 
   2   5   7      205.69      225.74      3.56 o 
   3   5   7       42.37       49.13      2.59 o 
   4   5   7      221.23      213.50      4.77 o 
   5   5   7      418.84      395.50      9.12 o 
   6   5   7      164.32      157.47      7.07 o 
   7   5   7      201.04      183.08      8.21 o 
   8   5   7       24.99       28.03      8.83 o 
   9   5   7        3.19        5.44      8.82 o 
   0   6   7      832.57      748.63     15.21 o 
   1   6   7     1355.65     1361.70      8.73 o 
   2   6   7      722.28      741.56      6.86 o 
   3   6   7      281.39      324.36      5.54 o 
   4   6   7      304.13      309.92      5.88 o 
   5   6   7      102.14      100.65      6.40 o 
   6   6   7       82.10       85.54      7.19 o 
   7   6   7      208.86      226.42      8.44 o 
   8   6   7       28.47       26.70      9.54 o 
   9   6   7       17.25       26.70      9.22 o 
   0   7   7       42.90       36.72      7.35 o 
   1   7   7       68.24       76.43      3.95 o 
   2   7   7       47.44       51.27      5.66 o 
   3   7   7      224.84      214.07      6.49 o 
   4   7   7      406.22      389.36      8.37 o 
   5   7   7       84.28       78.92      6.09 o 
   6   7   7      118.02      104.56      8.48 o 
   7   7   7      126.29      120.25      8.47 o 
   8   7   7       20.56       27.29      9.23 o 
   9   7   7       54.31       69.27     11.18 o 
   0   8   7      144.13      167.01     10.49 o 
   1   8   7      471.29      508.25     16.39 o 
   2   8   7       68.43       71.55      4.87 o 
   3   8   7      134.10      150.93      6.27 o 
   4   8   7      143.42      150.52      6.59 o 
   5   8   7      190.40      179.03     11.91 o 
   6   8   7      318.46      349.49     11.03 o 
   7   8   7      184.43      187.99      9.53 o 
   8   8   7      101.42      171.92     19.29 o 
   9   8   7       56.59       72.28     11.00 o 
   0   9   7      273.09      310.42      7.37 o 
   1   9   7        8.57       14.22      3.02 o 
   2   9   7      370.99      415.49      8.60 o 
   3   9   7       90.98      105.27      6.39 o 
   4   9   7      496.05      469.47      9.99 o 
   5   9   7      236.43      223.17      8.50 o 
   6   9   7      300.78      255.49     10.43 o 
   7   9   7        2.59       -3.84     14.76 o 
   8   9   7        3.74        5.02     12.35 o 
   9   9   7        2.76       -0.09      9.41 o 
   0  10   7      132.14      150.05      6.42 o 
   1  10   7       17.57       29.48      4.18 o 
   2  10   7      142.40      143.72      6.76 o 
   3  10   7       16.83       20.12      5.63 o 
   4  10   7      820.83      778.96     12.85 o 
   5  10   7       89.24       73.80      7.39 o 
   6  10   7       49.43       35.97      7.72 o 
   7  10   7       18.65       19.00     11.69 o 
   8  10   7        5.74        4.68     14.71 o 
   0  11   7       84.73       83.17      6.05 o 
   1  11   7       24.32       19.82      4.09 o 
   2  11   7      586.65      579.49     11.18 o 
   3  11   7      181.85      168.68      7.98 o 
   4  11   7      142.71      147.81      8.41 o 
   5  11   7        7.31        8.14      6.59 o 
   6  11   7       11.55       12.24      7.07 o 
   7  11   7       34.60       46.26     15.66 o 
   8  11   7        5.69        4.70     15.89 o 
   0  12   7       76.91       77.29      6.59 o 
   1  12   7      116.73      106.36      7.49 o 
   2  12   7       35.84       44.43      6.45 o 
   3  12   7       42.01       62.45      6.87 o 
   4  12   7       60.41       53.25      6.96 o 
   5  12   7       31.60       40.30      7.26 o 
   6  12   7       55.44       69.67      8.93 o 
   7  12   7       36.70       35.98     14.66 o 
   8  12   7        2.96        1.27     15.09 o 
   0  13   7      169.32      183.65      8.43 o 
   1  13   7       15.68       12.49      4.30 o 
   2  13   7       78.80       90.96      7.68 o 
   3  13   7      109.46       98.67      7.82 o 
   4  13   7      143.18      130.13      8.48 o 
   5  13   7       10.14       15.55      6.43 o 
   6  13   7        6.02        7.48      8.10 o 
   7  13   7       32.19       41.10     13.67 o 
   0  14   7      386.98      379.31     11.52 o 
   1  14   7      580.41      506.32      9.10 o 
   2  14   7       10.24       12.88      6.78 o 
   3  14   7       19.36       21.75      7.48 o 
   4  14   7       17.06       18.23      7.39 o 
   5  14   7        5.31        6.68      6.96 o 
   6  14   7        6.24        5.21      7.03 o 
   7  14   7        2.62       -0.65     11.63 o 
   0  15   7      275.02      307.02     19.52 o 
   1  15   7      258.13      253.25      9.85 o 
   2  15   7       88.33       92.00      8.79 o 
   3  15   7       79.12       79.18      7.76 o 
   4  15   7       78.80       77.59      8.64 o 
   5  15   7       31.91       45.55      8.13 o 
   6  15   7       96.99      100.90     13.01 o 
   0  16   7        0.00        0.20     13.91 o 
   1  16   7       56.96       48.84      9.73 o 
   2  16   7        1.77        1.03      7.74 o 
   3  16   7        2.26        4.79      7.87 o 
   4  16   7       76.63       59.94      8.16 o 
   5  16   7        0.52        7.60      7.37 o 
   0  17   7        0.56        9.30     14.72 o 
   1  17   7       37.22       36.72     10.56 o 
   2  17   7       39.79       40.40     11.52 o 
   3  17   7       32.25       38.17      8.94 o 
   4  17   7       55.18       53.50      9.09 o 
   0  18   7       51.34       36.27     15.86 o 
   1  18   7       29.12       26.90     10.75 o 
   2  18   7        6.16       12.70     11.15 o 
   3  18   7       33.77       30.57      8.90 o 
   0  19   7       31.97       38.02     14.38 o 
   1  19   7       16.29       37.10     11.40 o 
   2  19   7       14.36       17.14     12.34 o 
   0   0   8     6739.37     7146.09    101.62 o 
   1   0   8     3069.54     2989.37     12.08 o 
   2   0   8     2378.34     2549.85     12.33 o 
   3   0   8      473.62      521.20     17.03 o 
   4   0   8     1396.28     1367.57      7.54 o 
   5   0   8      369.07      381.75      7.63 o 
   6   0   8     1687.44     1592.92     56.21 o 
   7   0   8      168.77      176.18      8.50 o 
   8   0   8       77.28       78.54     11.53 o 
   9   0   8        3.12       -0.72      9.01 o 
  10   0   8        7.20       22.57     13.92 o 
   0   1   8      900.26     1065.03     12.55 o 
   1   1   8     6506.69     6802.82     23.81 o 
   2   1   8      995.67     1036.35      8.29 o 
   3   1   8      275.48      281.02      5.34 o 
   4   1   8      143.03      138.20      2.32 o 
   5   1   8       84.83       93.71      4.10 o 
   6   1   8      211.99      204.08      8.38 o 
   7   1   8      164.69      146.11      5.45 o 
   8   1   8      149.25      177.62      9.52 o 
   9   1   8       27.60       29.00      6.79 o 
  10   1   8       10.80       14.15     10.64 o 
   0   2   8     1831.30     2006.35     13.02 o 
   1   2   8     1329.03     1359.20      8.89 o 
   2   2   8      828.92      886.13      7.94 o 
   3   2   8      304.95      299.31      3.16 o 
   4   2   8      305.77      295.25      3.17 o 
   5   2   8      190.08      172.31      3.30 o 
   6   2   8      571.66      553.10      8.60 o 
   7   2   8      402.99      378.22     11.67 o 
   8   2   8        7.27        7.76      6.78 o 
   9   2   8       87.66      101.42      8.28 o 
   0   3   8      723.49      762.70      9.22 o 
   1   3   8      687.44      737.94      5.89 o 
   2   3   8       56.02       63.59      1.75 o 
   3   3   8      446.94      472.77      4.14 o 
   4   3   8       40.84       41.29      1.69 o 
   5   3   8      104.14      109.53      3.17 o 
   6   3   8      198.78      209.33      6.33 o 
   7   3   8      108.30       96.16      8.63 o 
   8   3   8       27.46       12.55      9.12 o 
   9   3   8        0.65       -1.98      8.95 o 
   0   4   8     2446.51     2520.32     17.19 o 
   1   4   8      353.22      351.54      4.54 o 
   2   4   8      171.43      198.96      3.48 o 
   3   4   8      603.82      636.98      5.04 o 
   4   4   8     1242.21     1233.33     14.81 o 
   5   4   8       69.79       81.75      4.75 o 
   6   4   8      144.33      136.96      6.44 o 
   7   4   8      351.32      379.54     14.92 o 
   8   4   8        8.38        0.21      8.87 o 
   9   4   8        8.46       12.85      9.64 o 
   0   5   8      293.65      307.09      6.93 o 
   1   5   8      576.81      616.88      8.19 o 
   2   5   8      453.49      442.42      5.34 o 
   3   5   8      748.19      744.82      5.32 o 
   4   5   8      274.98      275.34      5.61 o 
   5   5   8        8.02        8.59      1.97 o 
   6   5   8      366.25      359.29      8.61 o 
   7   5   8      144.04      134.76     11.81 o 
   8   5   8      139.93      135.57     11.43 o 
   9   5   8       28.13       33.10      9.58 o 
   0   6   8       59.37       34.28      6.32 o 
   1   6   8       16.10       16.72      2.32 o 
   2   6   8     1770.57     1778.32     10.91 o 
   3   6   8       83.21       88.04      3.68 o 
   4   6   8      220.78      218.67      5.19 o 
   5   6   8      273.49      270.53     13.52 o 
   6   6   8       69.40       75.02      6.71 o 
   7   6   8      103.70      102.10     10.85 o 
   8   6   8       32.93       46.21     10.38 o 
   9   6   8       11.03        8.22      8.49 o 
   0   7   8       36.84       42.11      7.09 o 
   1   7   8     1658.12     1630.40     16.73 o 
   2   7   8      662.87      711.61     14.60 o 
   3   7   8      236.06      197.56      5.03 o 
   4   7   8       81.11       80.35      5.27 o 
   5   7   8      579.90      575.14     10.48 o 
   6   7   8      789.39      732.99     24.44 o 
   7   7   8       67.75       49.98     12.75 o 
   8   7   8        3.44        8.11      9.19 o 
   9   7   8       16.81       20.76      9.80 o 
   0   8   8       42.21       50.26      8.66 o 
   1   8   8      389.82      406.74     10.02 o 
   2   8   8      325.79      309.22      9.66 o 
   3   8   8      580.56      563.70     13.58 o 
   4   8   8      590.07      584.03     10.38 o 
   5   8   8      268.94      265.36      8.95 o 
   6   8   8       31.23       34.87     12.15 o 
   7   8   8        6.96        7.17     14.23 o 
   8   8   8        2.78        7.46     10.16 o 
   9   8   8       21.42       27.69     10.99 o 
   0   9   8      127.25      140.27     11.01 o 
   1   9   8      244.99      253.70      5.06 o 
   2   9   8      224.26      226.07      9.27 o 
   3   9   8      939.10     1000.94     13.09 o 
   4   9   8      145.01      124.21      7.23 o 
   5   9   8      248.76      230.11      8.67 o 
   6   9   8       51.62       41.36      7.54 o 
   7   9   8        8.95       10.38     13.60 o 
   8   9   8       12.61       13.10     15.06 o 
   0  10   8        0.31        2.56      8.36 o 
   1  10   8       10.06       10.23      3.14 o 
   2  10   8      414.93      402.73     11.55 o 
   3  10   8      480.94      453.07     10.21 o 
   4  10   8      238.13      236.79     11.07 o 
   5  10   8       81.03       82.18      7.35 o 
   6  10   8        9.10       10.68      6.86 o 
   7  10   8        8.76       18.27     14.25 o 
   8  10   8       20.23       29.16     12.24 o 
   0  11   8      179.30      182.46     13.80 o 
   1  11   8       57.70       57.25      4.24 o 
   2  11   8      171.11      178.86     13.71 o 
   3  11   8      266.09      238.70      8.62 o 
   4  11   8      434.81      417.86     10.68 o 
   5  11   8       42.27       41.77      6.65 o 
   6  11   8       17.70       25.11      7.47 o 
   7  11   8        9.77        4.89     12.36 o 
   8  11   8        6.95        6.71     14.28 o 
   0  12   8        0.26       -0.35      5.07 o 
   1  12   8        8.07        5.04      4.15 o 
   2  12   8      171.98      173.38     10.68 o 
   3  12   8      694.01      654.88     12.91 o 
   4  12   8      100.97      107.23     10.70 o 
   5  12   8       96.32       88.04      8.63 o 
   6  12   8        2.80        4.89     12.12 o 
   7  12   8       17.00       12.06     15.28 o 
   0  13   8      274.30      247.70     10.28 o 
   1  13   8       40.03       37.14     12.53 o 
   2  13   8      199.63      180.91     11.72 o 
   3  13   8      111.56      105.82      8.28 o 
   4  13   8       68.44       72.24      8.00 o 
   5  13   8       65.13       53.88      7.61 o 
   6  13   8      129.61      134.59     12.86 o 
   7  13   8       19.65       32.92     16.53 o 
   0  14   8      148.30      129.58     14.18 o 
   1  14   8      104.68      106.92     10.38 o 
   2  14   8        6.34       -2.31      9.31 o 
   3  14   8       28.86       24.80      7.12 o 
   4  14   8       38.56       41.96      7.79 o 
   5  14   8        4.33        7.83      7.04 o 
   6  14   8        5.11       10.26     10.92 o 
   0  15   8       10.94        8.36     11.44 o 
   1  15   8      217.60      222.78     21.55 o 
   2  15   8      123.75      116.54     11.36 o 
   3  15   8       15.45       18.45      7.67 o 
   4  15   8       26.01       28.21      7.72 o 
   5  15   8        4.23        2.47      7.44 o 
   6  15   8       60.79       58.29     11.56 o 
   0  16   8        0.26       -5.38     12.56 o 
   1  16   8      128.15      139.93     11.41 o 
   2  16   8       12.76       13.24     10.41 o 
   3  16   8       19.82       20.65      7.30 o 
   4  16   8       57.02       55.49      8.86 o 
   5  16   8       43.14       43.59      8.79 o 
   0  17   8      126.81      135.46     17.45 o 
   1  17   8       67.35       71.20     11.76 o 
   2  17   8       86.27       90.67      9.71 o 
   3  17   8        9.88        7.46     11.06 o 
   4  17   8        5.64       10.16      7.98 o 
   0  18   8        0.05        4.08     15.44 o 
   1  18   8       12.15       10.50     10.53 o 
   2  18   8       41.97       50.97     10.29 o 
   3  18   8       36.92       43.87     11.76 o 
   0  19   8       65.12       71.94     17.50 o 
   1  19   8       19.42       21.80     11.94 o 
   1   0   9     2116.41     2175.50     10.26 o 
   2   0   9       15.71       26.42      2.86 o 
   3   0   9        5.51       10.73      9.83 o 
   4   0   9      101.60      120.60     12.90 o 
   5   0   9      482.74      421.88      7.75 o 
   6   0   9      171.41      187.75      6.86 o 
   7   0   9      199.21      188.01     11.98 o 
   8   0   9        9.30       16.38      9.11 o 
   9   0   9        3.24        9.67      8.66 o 
   0   1   9     1124.90     1167.32     14.38 o 
   1   1   9      588.65      645.97      4.57 o 
   2   1   9      196.60      196.82      3.41 o 
   3   1   9      225.44      212.44      4.11 o 
   4   1   9      348.41      366.46      7.04 o 
   5   1   9       41.83       32.71      1.88 o 
   6   1   9      197.42      191.38      5.69 o 
   7   1   9      218.91      209.02     10.26 o 
   8   1   9       61.90       61.81      8.02 o 
   9   1   9       69.25       64.95      7.07 o 
   0   2   9      161.63      173.67      6.60 o 
   1   2   9      635.97      620.97      5.66 o 
   2   2   9      150.75      163.36      2.59 o 
   3   2   9     1075.54     1091.65     11.68 o 
   4   2   9        2.24        2.05      1.82 o 
   5   2   9       31.96       29.79      2.00 o 
   6   2   9       20.64       19.65      3.97 o 
   7   2   9       33.14       23.91      7.62 o 
   8   2   9       68.46       65.03     10.84 o 
   9   2   9        1.87        0.09      7.17 o 
   0   3   9       48.26       48.58      3.87 o 
   1   3   9       70.09       90.94      2.68 o 
   2   3   9      711.92      733.13      8.77 o 
   3   3   9      389.74      414.88      4.84 o 
   4   3   9      670.25      660.15      5.66 o 
   5   3   9     1162.84     1165.55     16.98 o 
   6   3   9       55.47       52.91      4.53 o 
   7   3   9       52.18       40.36      7.37 o 
   8   3   9       12.90        6.76      8.51 o 
   9   3   9       25.27       32.25     10.46 o 
   0   4   9       75.62       85.93      4.84 o 
   1   4   9      579.54      610.20      5.88 o 
   2   4   9     1355.81     1351.25      7.83 o 
   3   4   9      274.50      306.90      5.38 o 
   4   4   9      377.20      383.18      3.91 o 
   5   4   9      136.26      131.34      4.94 o 
   6   4   9      559.93      568.73     16.46 o 
   7   4   9       68.51       63.29     10.35 o 
   8   4   9        3.83       -0.22      9.83 o 
   9   4   9       30.35       33.65     10.41 o 
   0   5   9     1426.12     1437.46     13.89 o 
   1   5   9      284.10      289.85      3.97 o 
   2   5   9      128.87      140.77      3.56 o 
   3   5   9      361.46      348.56      5.15 o 
   4   5   9      604.04      583.19      6.27 o 
   5   5   9       55.21       59.79      2.83 o 
   6   5   9       39.86       26.78      9.39 o 
   7   5   9       23.26       23.49      9.35 o 
   8   5   9       87.71       65.65      9.70 o 
   9   5   9        9.60       10.13      9.29 o 
   0   6   9      105.35      101.03      7.91 o 
   1   6   9      524.28      518.89      5.77 o 
   2   6   9      289.34      315.50      6.16 o 
   3   6   9      341.48      319.40      5.46 o 
   4   6   9      113.32      109.53      3.48 o 
   5   6   9       31.01       34.16      3.24 o 
   6   6   9       62.91       59.40      9.59 o 
   7   6   9       99.27      104.68     11.30 o 
   8   6   9      122.45      133.66     13.35 o 
   9   6   9       19.33       26.28      9.51 o 
   0   7   9        3.93        3.24      6.70 o 
   1   7   9       27.81       33.21      5.57 o 
   2   7   9      941.53      898.40     17.79 o 
   3   7   9      323.67      326.38      6.89 o 
   4   7   9        9.84        7.30      4.42 o 
   5   7   9      194.08      205.62      7.38 o 
   6   7   9       72.99       71.66     14.81 o 
   7   7   9       54.29       61.45     10.08 o 
   8   7   9       13.95       13.65      9.20 o 
   9   7   9       12.94       19.11     10.91 o 
   0   8   9        0.21        0.00      7.67 o 
   1   8   9     1864.71     1812.95     19.03 o 
   2   8   9       70.52       71.30      6.86 o 
   3   8   9      642.41      619.71     12.99 o 
   4   8   9       39.92       48.19      5.67 o 
   5   8   9      214.14      204.81      7.91 o 
   6   8   9       56.25       56.56     15.17 o 
   7   8   9       32.31       37.55     15.70 o 
   8   8   9        7.94       10.96     10.50 o 
   0   9   9       18.42        6.09      8.43 o 
   1   9   9      277.22      274.88      9.58 o 
   2   9   9        4.48       10.36      6.49 o 
   3   9   9     1055.58     1092.30     14.03 o 
   4   9   9      158.03      160.62      7.54 o 
   5   9   9      166.20      172.79      7.95 o 
   6   9   9       58.21       34.97     14.28 o 
   7   9   9       55.70       64.77     14.34 o 
   8   9   9       70.89       72.18     11.74 o 
   0  10   9      121.03      107.97     10.64 o 
   1  10   9       63.35       65.02      7.29 o 
   2  10   9       18.89       19.54      4.59 o 
   3  10   9      863.19      843.35     13.06 o 
   4  10   9      103.42      106.95      7.42 o 
   5  10   9      302.38      304.18      9.42 o 
   6  10   9       34.91       32.61     13.23 o 
   7  10   9        1.77        4.44     15.10 o 
   8  10   9       28.33       27.33     14.84 o 
   0  11   9       84.34       79.34     12.13 o 
   1  11   9       32.21       27.64      6.94 o 
   2  11   9      951.62      936.28     17.27 o 
   3  11   9      285.22      298.52      9.75 o 
   4  11   9      200.44      189.65      8.74 o 
   5  11   9      318.75      310.94     10.16 o 
   6  11   9        6.01       12.72     14.28 o 
   7  11   9        1.27       -2.84     13.94 o 
   8  11   9        3.45        3.07     12.20 o 
   0  12   9        3.64       -1.82      9.45 o 
   1  12   9       63.47       50.53      7.76 o 
   2  12   9      212.90      216.84     13.00 o 
   3  12   9      402.25      401.26     12.81 o 
   4  12   9       87.82       83.64      7.40 o 
   5  12   9       49.82       64.99      7.44 o 
   6  12   9      143.31      142.19     13.63 o 
   7  12   9       21.30        8.19     12.07 o 
   0  13   9      128.71       96.91     13.19 o 
   1  13   9       31.50       26.09      9.22 o 
   2  13   9       31.50       31.86      9.29 o 
   3  13   9       61.95       65.95      7.37 o 
   4  13   9        8.14       13.12      6.63 o 
   5  13   9        5.97       10.59      6.63 o 
   6  13   9       27.94       33.34     11.04 o 
   7  13   9       13.09       13.27     13.65 o 
   0  14   9        0.07        6.98     12.60 o 
   1  14   9      319.49      276.99     12.68 o 
   2  14   9       43.82       32.06      9.83 o 
   3  14   9        7.03       13.26      8.80 o 
   4  14   9       22.56       10.11      6.57 o 
   5  14   9       94.96       91.26     12.13 o 
   6  14   9       45.25       39.40     12.10 o 
   0  15   9       55.77       76.71     15.29 o 
   1  15   9      103.73      100.15     11.06 o 
   2  15   9       71.16       71.76     10.42 o 
   3  15   9      103.97      107.64     11.17 o 
   4  15   9        3.83        1.31      7.08 o 
   5  15   9       49.20       57.34     11.69 o 
   0  16   9        0.01        3.01     13.44 o 
   1  16   9       48.94       65.70     11.21 o 
   2  16   9       11.23       10.52      9.43 o 
   3  16   9       73.73       83.52     12.51 o 
   4  16   9       26.17       27.81      8.30 o 
   5  16   9       21.02       27.77     11.00 o 
   0  17   9        3.51        1.19     13.26 o 
   1  17   9       24.63       25.59      9.38 o 
   2  17   9       83.79       79.54      9.66 o 
   3  17   9       54.56       63.89     11.26 o 
   4  17   9       89.47       90.26     13.25 o 
   0  18   9       11.67       12.14     12.24 o 
   1  18   9       34.65       38.71     10.36 o 
   2  18   9       37.99       61.64     13.78 o 
   0   0  10     2431.20     2990.79     27.43 o 
   1   0  10      407.79      430.52     10.72 o 
   2   0  10      499.72      506.26      7.62 o 
   3   0  10      158.51      166.77     12.72 o 
   4   0  10      140.94      120.31     13.62 o 
   5   0  10        8.97        0.32     10.53 o 
   6   0  10      909.53      810.14     25.79 o 
   7   0  10       38.67       48.52     10.42 o 
   8   0  10       99.97       81.18     11.46 o 
   9   0  10       72.20       85.80     11.17 o 
   0   1  10     1895.03     2086.95     17.26 o 
   1   1  10     5711.66     5935.22     18.67 o 
   2   1  10       74.00       69.39      2.99 o 
   3   1  10      575.48      551.67      7.61 o 
   4   1  10       81.23       87.46      4.68 o 
   5   1  10        0.29        2.54      2.02 o 
   6   1  10      126.97      127.96      9.06 o 
   7   1  10       58.03       56.46      8.05 o 
   8   1  10       11.09        4.89      6.87 o 
   9   1  10        1.19       -3.33      6.63 o 
   0   2  10      963.00      999.92     10.57 o 
   1   2  10      559.46      555.14      4.77 o 
   2   2  10     1211.42     1287.00      6.33 o 
   3   2  10      141.78      138.54      4.81 o 
   4   2  10      464.37      440.78      9.89 o 
   5   2  10       96.71       99.45      7.84 o 
   6   2  10      470.54      524.00     13.06 o 
   7   2  10       14.94       12.94      7.35 o 
   8   2  10        4.79        7.11      7.34 o 
   9   2  10       56.45       53.49      8.23 o 
   0   3  10     1360.74     1370.98     11.72 o 
   1   3  10      661.13      680.23      5.35 o 
   2   3  10      323.38      335.31      7.81 o 
   3   3  10      214.97      233.40      4.02 o 
   4   3  10      345.86      350.98      4.95 o 
   5   3  10        3.04        7.80      7.23 o 
   6   3  10        5.10        2.46      7.49 o 
   7   3  10       59.94       67.66      8.53 o 
   8   3  10        8.70       14.43      9.57 o 
   9   3  10        0.42       -0.02      9.15 o 
   0   4  10     1358.03     1504.18     19.77 o 
   1   4  10      300.09      278.18      4.17 o 
   2   4  10      638.55      650.50      5.31 o 
   3   4  10      370.64      355.57      9.00 o 
   4   4  10      849.09      852.86      6.53 o 
   5   4  10       99.27       90.70      3.96 o 
   6   4  10      151.34      135.18     11.70 o 
   7   4  10       41.94       41.66      9.73 o 
   8   4  10       45.33       30.34      9.94 o 
   9   4  10       10.70       12.10      9.02 o 
   0   5  10      459.03      405.54     11.85 o 
   1   5  10      897.67      924.12      9.08 o 
   2   5  10      468.38      484.94      5.67 o 
   3   5  10      301.34      279.32      4.34 o 
   4   5  10      148.53      136.87      3.60 o 
   5   5  10       84.11       88.56      4.34 o 
   6   5  10       12.07        6.22      9.16 o 
   7   5  10       42.50       43.67      9.81 o 
   8   5  10       26.59        8.50     10.16 o 
   9   5  10       15.30       17.27      9.97 o 
   0   6  10      313.09      313.90     11.51 o 
   1   6  10       33.41       35.66      2.63 o 
   2   6  10      667.75      689.60      7.22 o 
   3   6  10       12.09       15.73      3.65 o 
   4   6  10      229.55      214.43      5.46 o 
   5   6  10      221.07      209.51      7.32 o 
   6   6  10      161.36      149.90     11.21 o 
   7   6  10       45.47       51.53     11.08 o 
   8   6  10       40.37       59.12     11.13 o 
   9   6  10        8.46       11.78     10.74 o 
   0   7  10       44.87       52.52      8.01 o 
   1   7  10      248.53      247.64      8.51 o 
   2   7  10       33.25       25.28      3.22 o 
   3   7  10      239.38      264.08      8.29 o 
   4   7  10      435.94      438.31      8.69 o 
   5   7  10        4.86       -4.04      9.46 o 
   6   7  10       13.60       12.83      9.11 o 
   7   7  10       59.13       62.32     10.85 o 
   8   7  10        2.09       -0.32      9.48 o 
   0   8  10        0.90        0.87      8.09 o 
   1   8  10       48.73       41.43     10.61 o 
   2   8  10        8.14        8.43      5.94 o 
   3   8  10      235.33      251.10     18.79 o 
   4   8  10     1156.61     1140.37     15.74 o 
   5   8  10      137.15      112.25     11.61 o 
   6   8  10       62.11       45.10     15.53 o 
   7   8  10       16.45       16.43     10.34 o 
   8   8  10      137.68      141.07     17.81 o 
   0   9  10       61.95       71.41     10.05 o 
   1   9  10       60.41       55.54      6.77 o 
   2   9  10      338.88      355.76     11.07 o 
   3   9  10       68.07       68.92      9.04 o 
   4   9  10      117.42      120.08      7.22 o 
   5   9  10      288.35      262.40     13.31 o 
   6   9  10      106.52       96.77     16.46 o 
   7   9  10       53.71       36.36     13.61 o 
   8   9  10       14.47        9.34     11.32 o 
   0  10  10      101.97       87.28     11.40 o 
   1  10  10      131.89      139.74      8.84 o 
   2  10  10      170.35      167.92      9.11 o 
   3  10  10      906.71      856.41     21.04 o 
   4  10  10      168.00      177.25      8.05 o 
   5  10  10      124.10      132.13     11.94 o 
   6  10  10       22.13       26.22     14.60 o 
   7  10  10        4.15        9.89     15.60 o 
   8  10  10        2.38        1.81     11.09 o 
   0  11  10       43.33       37.89     10.05 o 
   1  11  10       68.20       62.81      8.33 o 
   2  11  10      286.17      300.10     18.52 o 
   3  11  10      107.72      116.60     10.26 o 
   4  11  10      306.76      295.54      9.86 o 
   5  11  10       42.85       43.56     10.97 o 
   6  11  10        6.59        0.85     10.04 o 
   7  11  10       30.83       27.61     15.94 o 
   0  12  10       61.05       45.86     11.87 o 
   1  12  10       64.90       59.35      8.93 o 
   2  12  10      139.00      138.76     11.85 o 
   3  12  10      573.86      611.81     17.16 o 
   4  12  10       42.88       44.93      7.33 o 
   5  12  10       66.15       61.60     11.39 o 
   6  12  10       15.71       11.92     11.38 o 
   7  12  10       24.59       23.97     14.86 o 
   0  13  10        7.27        6.28     12.17 o 
   1  13  10      168.27      149.22     10.08 o 
   2  13  10      371.67      346.72     13.53 o 
   3  13  10      281.43      263.89     26.75 o 
   4  13  10       20.28       16.08      6.97 o 
   5  13  10       22.14       29.28      9.74 o 
   6  13  10       10.80       10.99     11.59 o 
   0  14  10       52.73       52.80     13.95 o 
   1  14  10      253.51      236.25     12.96 o 
   2  14  10       65.23       59.10      9.66 o 
   3  14  10      141.83      161.12     12.03 o 
   4  14  10        6.52        4.57     10.13 o 
   5  14  10        7.44       -0.84      9.96 o 
   6  14  10       25.37       24.84     11.05 o 
   0  15  10        0.05        7.56     12.71 o 
   1  15  10       35.74       44.55      9.82 o 
   2  15  10       83.61       83.39     11.20 o 
   3  15  10       43.07       62.01     11.62 o 
   4  15  10       17.41       11.89     10.63 o 
   5  15  10        1.44        2.47     10.32 o 
   0  16  10        3.58        2.80     13.86 o 
   1  16  10      184.90      191.75     15.08 o 
   2  16  10       38.60       29.28     10.82 o 
   3  16  10       17.43       30.35      9.91 o 
   4  16  10        3.64       -0.30     11.24 o 
   0  17  10       48.62       50.30     15.90 o 
   1  17  10        2.57       -0.29     10.75 o 
   2  17  10      127.95      139.89     13.42 o 
   3  17  10        1.03        5.84     10.84 o 
   0  18  10        2.41        0.25     15.74 o 
   1  18  10       37.48       37.74     10.98 o 
   1   0  11      872.49      932.86      7.82 o 
   2   0  11       15.26       12.13      3.38 o 
   3   0  11        0.25       -5.12      5.12 o 
   4   0  11      351.89      376.25     18.62 o 
   5   0  11       59.83       72.28     12.97 o 
   6   0  11        2.16       -1.94      9.15 o 
   7   0  11      124.92      108.84     17.74 o 
   8   0  11        0.12       -2.74      9.54 o 
   9   0  11       15.25       15.95     10.34 o 
   0   1  11     1423.56     1413.61     10.32 o 
   1   1  11      436.34      447.30      4.54 o 
   2   1  11      532.19      526.08      5.82 o 
   3   1  11      251.40      252.35      5.58 o 
   4   1  11       50.63       47.79      4.63 o 
   5   1  11        7.91        7.54      7.82 o 
   6   1  11       96.91      106.21      8.86 o 
   7   1  11       29.38       14.12      7.30 o 
   8   1  11       72.20       76.80      7.72 o 
   9   1  11       22.76       20.90      7.48 o 
   0   2  11     1369.58     1417.05     14.95 o 
   1   2  11       77.77       71.92      3.45 o 
   2   2  11      458.09      478.28      7.32 o 
   3   2  11      153.64      156.83      4.98 o 
   4   2  11       96.62       85.06      8.01 o 
   5   2  11      464.77      477.08     12.40 o 
   6   2  11      535.79      473.90     13.03 o 
   7   2  11        5.36        3.56      8.06 o 
   8   2  11       15.13        9.58      7.79 o 
   9   2  11       13.87       12.16      7.02 o 
   0   3  11      525.82      520.25     10.00 o 
   1   3  11      597.58      602.97      5.11 o 
   2   3  11      326.29      323.69      4.38 o 
   3   3  11       36.37       41.19      2.57 o 
   4   3  11      145.70      143.76      4.62 o 
   5   3  11      584.18      540.32     12.91 o 
   6   3  11       23.48       20.31      7.62 o 
   7   3  11      187.64      180.52     10.16 o 
   8   3  11       69.08       79.69      8.39 o 
   9   3  11       16.81       22.50     10.81 o 
   0   4  11        2.29        7.57      4.98 o 
   1   4  11      308.86      321.34      4.39 o 
   2   4  11      938.64      964.80     11.42 o 
   3   4  11      260.12      241.95      4.64 o 
   4   4  11      283.79      325.10      6.63 o 
   5   4  11       32.87       31.66      8.13 o 
   6   4  11       42.36       26.32     10.15 o 
   7   4  11       35.65       36.88     10.55 o 
   8   4  11       62.51       62.60     11.32 o 
   9   4  11       60.17       65.66     12.13 o 
   0   5  11        2.40        4.30      6.14 o 
   1   5  11      235.82      235.61      5.38 o 
   2   5  11     1177.50     1153.82      9.17 o 
   3   5  11      379.41      349.72      8.11 o 
   4   5  11      192.00      185.96      6.44 o 
   5   5  11      207.33      180.77     12.24 o 
   6   5  11       19.12       14.12      9.55 o 
   7   5  11      188.63      223.95     13.71 o 
   8   5  11       11.13       10.37     10.43 o 
   9   5  11       25.61       36.63     11.69 o 
   0   6  11      552.62      551.22     14.87 o 
   1   6  11      289.42      294.51      4.71 o 
   2   6  11       39.93       38.03      3.13 o 
   3   6  11      389.38      394.02      9.01 o 
   4   6  11      278.36      267.11      9.78 o 
   5   6  11      107.34       97.21      8.64 o 
   6   6  11      491.64      486.92     17.22 o 
   7   6  11       42.23       53.90     10.39 o 
   8   6  11        8.36       19.85      9.28 o 
   0   7  11       58.88       54.73      8.62 o 
   1   7  11     1481.81     1450.37     24.78 o 
   2   7  11      207.16      202.36      4.78 o 
   3   7  11      145.96      150.27      9.76 o 
   4   7  11      172.23      172.79     10.77 o 
   5   7  11       44.45       36.26     11.90 o 
   6   7  11      326.27      337.31     15.00 o 
   7   7  11       35.47       29.06     11.55 o 
   8   7  11       26.18       35.14     13.39 o 
   0   8  11     1131.24     1080.64     22.14 o 
   1   8  11      318.27      304.68      9.77 o 
   2   8  11       21.62       13.51      4.01 o 
   3   8  11      119.04      126.10      9.54 o 
   4   8  11      172.69      185.11     11.45 o 
   5   8  11      222.63      216.24     12.96 o 
   6   8  11       81.29       92.32     16.25 o 
   7   8  11       20.73       16.89      9.83 o 
   8   8  11        4.26       -0.77     11.36 o 
   0   9  11        0.40        4.72      8.62 o 
   1   9  11      239.54      243.56     17.72 o 
   2   9  11      376.57      348.56     15.25 o 
   3   9  11      246.96      245.34     11.39 o 
   4   9  11      998.03      884.01     18.67 o 
   5   9  11       25.47       22.48     10.08 o 
   6   9  11      105.30      117.70     17.42 o 
   7   9  11       49.49       62.22     11.28 o 
   8   9  11       62.73       74.25     12.78 o 
   0  10  11       89.93       72.71     10.70 o 
   1  10  11       91.27      101.49      8.07 o 
   2  10  11      122.32      124.36     12.24 o 
   3  10  11      116.50      115.21     10.91 o 
   4  10  11      131.21      145.73     12.09 o 
   5  10  11        9.78       22.01      9.75 o 
   6  10  11       63.46       82.09     11.96 o 
   7  10  11        4.28        2.75     15.54 o 
   0  11  11       36.54       35.31     11.28 o 
   1  11  11      118.44      111.64      8.53 o 
   2  11  11      398.93      375.16     19.26 o 
   3  11  11       20.87       19.69      8.75 o 
   4  11  11       97.95       86.05     10.28 o 
   5  11  11       51.06       40.96     10.44 o 
   6  11  11       21.80       18.71      9.47 o 
   7  11  11        0.47        6.31     15.56 o 
   0  12  11       55.56       50.65     11.73 o 
   1  12  11      145.98      124.59      9.49 o 
   2  12  11       68.96       55.39      8.76 o 
   3  12  11       94.18      111.22     10.74 o 
   4  12  11       78.96       80.01     10.53 o 
   5  12  11       10.90       15.16     10.59 o 
   6  12  11       21.27       13.57     11.31 o 
   7  12  11       18.96       17.87     15.08 o 
   0  13  11        9.74        4.56     11.10 o 
   1  13  11       15.49       25.19      9.24 o 
   2  13  11      163.58      137.29     10.57 o 
   3  13  11       40.27       42.55     10.46 o 
   4  13  11       66.65       52.11     10.16 o 
   5  13  11       76.36       93.73     12.96 o 
   6  13  11        3.11        8.09     11.42 o 
   0  14  11       54.06       37.41     13.02 o 
   1  14  11      344.41      330.32     13.63 o 
   2  14  11       57.09       70.20     10.38 o 
   3  14  11       95.18      103.30     17.50 o 
   4  14  11        5.22       13.65     10.55 o 
   5  14  11        7.75        2.63     11.67 o 
   0  15  11       31.25       49.35     14.37 o 
   1  15  11       32.65       32.63     10.04 o 
   2  15  11       49.68       37.95     10.18 o 
   3  15  11        2.32        6.21      9.37 o 
   4  15  11      101.98      127.71     13.70 o 
   5  15  11       71.07       65.95     13.33 o 
   0  16  11        0.04        1.01     13.99 o 
   1  16  11      184.25      191.58     13.10 o 
   2  16  11       43.81       33.15     10.01 o 
   3  16  11       21.01       17.96     10.53 o 
   4  16  11       27.90       34.54     11.34 o 
   0  17  11      107.91      106.51     17.25 o 
   1  17  11       14.11       15.81      9.25 o 
   2  17  11       31.03       28.81     11.41 o 
   3  17  11       23.27       22.13     12.28 o 
   0   0  12       42.85       23.67      4.65 o 
   1   0  12      187.69      181.43      4.32 o 
   2   0  12      364.53      346.21      8.11 o 
   3   0  12       26.72       16.30      4.97 o 
   4   0  12      285.27      284.96     11.90 o 
   5   0  12       25.20       13.26      9.27 o 
   6   0  12      272.68      245.86     13.77 o 
   7   0  12       30.19       27.29      9.91 o 
   8   0  12       10.74        6.46     10.20 o 
   9   0  12       87.22       83.59     12.19 o 
   0   1  12      417.61      426.74      6.50 o 
   1   1  12      203.35      210.90      3.44 o 
   2   1  12     1065.47     1063.74      8.17 o 
   3   1  12        5.25        3.78      3.67 o 
   4   1  12      177.10      181.03      9.45 o 
   5   1  12      582.80      580.55     13.84 o 
   6   1  12       26.18       25.04      7.85 o 
   7   1  12        1.65       -1.95      6.56 o 
   8   1  12        1.78        1.46      6.84 o 
   9   1  12       13.86       10.41      7.10 o 
   0   2  12       88.09       89.04      5.21 o 
   1   2  12      275.91      304.47      4.26 o 
   2   2  12       12.07        9.43      2.21 o 
   3   2  12       47.00       46.25      4.29 o 
   4   2  12        0.88        0.78      5.58 o 
   5   2  12      195.09      212.13     10.39 o 
   6   2  12      135.74      125.87      9.32 o 
   7   2  12       43.28       38.10      8.76 o 
   8   2  12        5.21       11.98      7.98 o 
   9   2  12        8.35       11.27      7.26 o 
   0   3  12      231.47      237.34      7.80 o 
   1   3  12       95.60      105.61      2.31 o 
   2   3  12       28.85       31.32      3.13 o 
   3   3  12      133.97      155.07      4.77 o 
   4   3  12       68.96       65.72      4.79 o 
   5   3  12      430.07      462.13     12.52 o 
   6   3  12      132.44      133.88      9.82 o 
   7   3  12       42.80       42.73      8.06 o 
   8   3  12       23.74       33.66      8.34 o 
   9   3  12        3.74       13.94     10.45 o 
   0   4  12        2.54       12.37      6.47 o 
   1   4  12       62.08       59.00      2.83 o 
   2   4  12      221.64      201.43      3.30 o 
   3   4  12      583.25      547.16     11.91 o 
   4   4  12      158.93      185.57      6.02 o 
   5   4  12      115.86      115.11      9.27 o 
   6   4  12      257.11      251.90     13.68 o 
   7   4  12       39.69       37.33     10.81 o 
   8   4  12       31.55       32.15      9.85 o 
   0   5  12      158.15      167.64      7.72 o 
   1   5  12      647.69      650.66      7.12 o 
   2   5  12       60.19       56.39      2.82 o 
   3   5  12      281.76      258.96      7.52 o 
   4   5  12        6.52        8.04      4.71 o 
   5   5  12       14.93       15.18      7.73 o 
   6   5  12      254.56      261.62     13.87 o 
   7   5  12       92.77      101.07     11.54 o 
   8   5  12       49.33       61.17     10.90 o 
   0   6  12        4.01        4.27      7.74 o 
   1   6  12       29.93       22.90      2.74 o 
   2   6  12      112.25      112.27      5.54 o 
   3   6  12      207.46      215.77      9.04 o 
   4   6  12      550.67      588.20     10.44 o 
   5   6  12      245.66      237.36     10.73 o 
   6   6  12      497.66      538.98     17.31 o 
   7   6  12       82.67       94.51     11.59 o 
   8   6  12       81.17      100.35     13.01 o 
   0   7  12       63.20       60.31      9.67 o 
   1   7  12      862.96      854.80     14.02 o 
   2   7  12      505.40      462.41     11.06 o 
   3   7  12      632.58      583.73     26.72 o 
   4   7  12      143.59      157.15      7.88 o 
   5   7  12       69.87       70.35      8.57 o 
   6   7  12       36.15       51.41     11.73 o 
   7   7  12      139.89      148.67     13.33 o 
   8   7  12       34.47       38.80     11.81 o 
   0   8  12      594.07      545.91     17.17 o 
   1   8  12      164.66      154.64     13.82 o 
   2   8  12       48.69       35.25      6.95 o 
   3   8  12      170.81      170.51     10.14 o 
   4   8  12      339.68      362.69     14.07 o 
   5   8  12       64.74       51.06     10.57 o 
   6   8  12       90.50      102.10     11.59 o 
   7   8  12       29.96       21.59      9.74 o 
   8   8  12       21.19       13.83     11.48 o 
   0   9  12       21.01       23.45      9.61 o 
   1   9  12       95.84       95.36     10.31 o 
   2   9  12       72.55       58.83      8.65 o 
   3   9  12      155.11      165.72     10.53 o 
   4   9  12       29.07       28.72      9.15 o 
   5   9  12        3.42        0.43     10.22 o 
   6   9  12       20.19       25.28     15.89 o 
   7   9  12       16.04       19.60     11.49 o 
   0  10  12      271.09      257.34     15.11 o 
   1  10  12      205.43      174.06     12.27 o 
   2  10  12        4.89        3.57      7.31 o 
   3  10  12      126.48      147.56     11.23 o 
   4  10  12        7.58        7.26      9.45 o 
   5  10  12        4.97        5.32      9.83 o 
   6  10  12       20.16       31.05     10.98 o 
   7  10  12       11.93       13.58     11.19 o 
   0  11  12        8.45        9.25      9.92 o 
   1  11  12       70.89       86.15      8.76 o 
   2  11  12      166.88      169.39     10.16 o 
   3  11  12      122.85      133.36     10.84 o 
   4  11  12        4.54        7.80      8.33 o 
   5  11  12       32.20       30.51      9.83 o 
   6  11  12       54.45       46.70     11.38 o 
   7  11  12        5.13        4.74     15.57 o 
   0  12  12       47.99       36.46     12.63 o 
   1  12  12      296.60      305.66     12.40 o 
   2  12  12       44.52       39.22      8.35 o 
   3  12  12      215.55      228.03     12.51 o 
   4  12  12        9.13        5.92      9.83 o 
   5  12  12       25.76       27.93     11.52 o 
   6  12  12       39.57       39.07     10.87 o 
   0  13  12       62.25       55.68     13.04 o 
   1  13  12       91.75       89.04     10.01 o 
   2  13  12      144.82      171.48     11.55 o 
   3  13  12       54.40       63.96     10.28 o 
   4  13  12        1.26        2.77     10.10 o 
   5  13  12       13.75       15.21     11.59 o 
   6  13  12       27.05       29.37     12.51 o 
   0  14  12        0.07        6.31     11.35 o 
   1  14  12       94.94      117.68     12.26 o 
   2  14  12       63.46       60.44     10.91 o 
   3  14  12       24.38       55.58     18.05 o 
   4  14  12       43.55       55.48     13.20 o 
   5  14  12        2.68       -4.03     11.57 o 
   0  15  12       17.68       17.99     12.30 o 
   1  15  12       83.20       87.22     11.33 o 
   2  15  12      136.00      137.94     13.77 o 
   3  15  12        4.19       10.03      9.59 o 
   4  15  12       66.40       73.93     12.50 o 
   0  16  12        4.27        4.91     12.55 o 
   1  16  12        0.37       11.04     10.35 o 
   2  16  12       25.23       16.54     10.13 o 
   3  16  12       27.87       26.71     11.47 o 
   0  17  12       14.40       21.80     13.29 o 
   1  17  12       52.57       61.13     11.69 o 
   2  17  12        1.70        3.12     10.17 o 
   1   0  13        6.57       11.20      2.85 o 
   2   0  13      383.11      320.57      6.71 o 
   3   0  13       13.31       13.46      5.48 o 
   4   0  13      215.78      182.88     11.51 o 
   5   0  13        0.35       -5.46      9.31 o 
   6   0  13      384.15      423.10     16.49 o 
   7   0  13       71.11       63.15     11.32 o 
   8   0  13        0.32       -1.35      9.89 o 
   0   1  13        1.69        2.42      3.31 o 
   1   1  13       93.73       97.63      2.73 o 
   2   1  13      202.11      183.78      4.46 o 
   3   1  13      241.03      243.82      6.36 o 
   4   1  13       12.64        8.84      6.99 o 
   5   1  13       39.94       30.38      7.97 o 
   6   1  13       21.26       16.18      8.00 o 
   7   1  13       42.39       37.01      7.18 o 
   8   1  13       30.44       25.88      7.61 o 
   0   2  13     1254.89     1231.05     13.11 o 
   1   2  13      201.42      169.65      3.64 o 
   2   2  13      182.26      175.02      5.49 o 
   3   2  13      419.33      407.39      7.56 o 
   4   2  13        7.21        0.50      5.79 o 
   5   2  13      438.30      401.50     12.56 o 
   6   2  13      116.00      112.77      9.90 o 
   7   2  13        0.98        1.50      7.92 o 
   8   2  13       13.76       11.44      7.66 o 
   0   3  13      234.76      212.30      7.84 o 
   1   3  13      114.61      103.53      2.46 o 
   2   3  13      983.80      973.28      8.67 o 
   3   3  13     1028.05     1030.08     10.98 o 
   4   3  13      118.69      124.96      5.74 o 
   5   3  13      280.58      286.77     11.29 o 
   6   3  13       24.02        9.13      8.30 o 
   7   3  13       40.48       43.93      8.66 o 
   8   3  13       23.21       18.96      8.50 o 
   0   4  13       12.25        6.99      5.44 o 
   1   4  13      110.24      108.69      3.86 o 
   2   4  13      949.52      868.43      8.04 o 
   3   4  13      323.52      347.92      7.65 o 
   4   4  13      966.48      927.31     10.87 o 
   5   4  13        0.99       -0.90      7.90 o 
   6   4  13      112.09      111.59     11.98 o 
   7   4  13       26.48       23.04     10.08 o 
   8   4  13       73.19       83.46     12.90 o 
   0   5  13     1332.65     1336.79     17.27 o 
   1   5  13      647.31      656.51      8.40 o 
   2   5  13      822.36      808.35     10.13 o 
   3   5  13      361.34      376.74      8.66 o 
   4   5  13       25.87       17.89      5.38 o 
   5   5  13      254.30      247.35     10.47 o 
   6   5  13       11.05       13.68     10.14 o 
   7   5  13       99.06      103.31     12.95 o 
   8   5  13       47.00       65.38     12.52 o 
   0   6  13     1705.92     1729.84     20.29 o 
   1   6  13      937.65      948.26     11.07 o 
   2   6  13     1338.96     1321.27     19.62 o 
   3   6  13      230.13      211.75      9.47 o 
   4   6  13      272.22      257.50      7.81 o 
   5   6  13       83.21       78.74      8.97 o 
   6   6  13      188.59      190.34     13.76 o 
   7   6  13       17.45       17.34     10.74 o 
   8   6  13        5.75       12.52     10.66 o 
   0   7  13       15.85       22.77      9.80 o 
   1   7  13      128.74      143.82     12.72 o 
   2   7  13      140.82      149.37      8.44 o 
   3   7  13       78.53       81.04      7.03 o 
   4   7  13       12.62       10.28      5.40 o 
   5   7  13       44.65       48.08      9.00 o 
   6   7  13      193.33      206.24     19.91 o 
   7   7  13       43.41       53.19     11.29 o 
   8   7  13       78.55       94.56     12.24 o 
   0   8  13      864.17      877.39     21.09 o 
   1   8  13     1843.91     1817.28     20.44 o 
   2   8  13        9.80        6.10      6.55 o 
   3   8  13       32.79       38.70      8.40 o 
   4   8  13       43.77       36.80      6.44 o 
   5   8  13       67.21       71.01      8.76 o 
   6   8  13      188.29      216.11     14.45 o 
   7   8  13       22.82       32.02     11.72 o 
   0   9  13      100.24       92.12     11.81 o 
   1   9  13      137.09      126.52     20.35 o 
   2   9  13       16.57       12.80      6.48 o 
   3   9  13       36.01       44.36      8.62 o 
   4   9  13      135.16      143.80     11.41 o 
   5   9  13       64.10       69.84     10.58 o 
   6   9  13      111.91      116.94     12.83 o 
   7   9  13       35.07       47.10     12.05 o 
   0  10  13      220.81      224.57     14.83 o 
   1  10  13       41.22       46.93     10.05 o 
   2  10  13      327.16      330.46     21.64 o 
   3  10  13       90.34       97.27     12.53 o 
   4  10  13       27.82       23.41      8.87 o 
   5  10  13       22.56       17.01      9.22 o 
   6  10  13       10.89       23.76      9.97 o 
   7  10  13        7.45        2.66     10.73 o 
   0  11  13        0.99        2.19     10.36 o 
   1  11  13       28.03       28.31      8.13 o 
   2  11  13       54.69       52.38      8.51 o 
   3  11  13       10.09       10.16      8.73 o 
   4  11  13       73.40       70.11     10.18 o 
   5  11  13       24.36       16.08     10.75 o 
   6  11  13       41.28       44.61     12.36 o 
   0  12  13       68.67       50.43     12.89 o 
   1  12  13      445.36      453.27     14.12 o 
   2  12  13       57.59       63.63      9.01 o 
   3  12  13        4.04        6.67      9.12 o 
   4  12  13        0.29        0.41     10.24 o 
   5  12  13        0.86       -0.24     11.21 o 
   6  12  13        5.83        5.48     12.08 o 
   0  13  13       73.17       66.78     13.51 o 
   1  13  13        3.34        1.89      8.31 o 
   2  13  13       38.22       49.07      9.48 o 
   3  13  13       31.93       42.43     11.20 o 
   4  13  13        7.28        3.94     10.62 o 
   5  13  13        6.06        1.40     11.03 o 
   0  14  13        0.00      -10.25     12.07 o 
   1  14  13      153.87      157.64     14.82 o 
   2  14  13       65.24       67.97     10.67 o 
   3  14  13       88.60       95.61     21.18 o 
   4  14  13        6.57       18.79     10.72 o 
   0  15  13       76.21       80.63     14.15 o 
   1  15  13       22.27       31.01      9.90 o 
   2  15  13       20.06       23.35      9.61 o 
   3  15  13        8.52       15.60     10.04 o 
   4  15  13       31.81       31.16     11.36 o 
   0  16  13        4.14       11.44     12.53 o 
   1  16  13      248.27      287.26     18.96 o 
   2  16  13       16.38       17.87     10.27 o 
   0   0  14     1402.82     1439.87     47.36 o 
   1   0  14      143.26      157.71      4.65 o 
   2   0  14     1293.96     1294.06     12.09 o 
   3   0  14       47.25       29.97      5.46 o 
   4   0  14      255.47      290.04     13.39 o 
   5   0  14       75.52       49.40     10.23 o 
   6   0  14      218.22      235.72     14.19 o 
   7   0  14       60.51       63.97     11.36 o 
   8   0  14        0.42        5.88     10.59 o 
   0   1  14      475.50      499.00      7.63 o 
   1   1  14      169.75      166.33      3.49 o 
   2   1  14      164.47      162.72      4.22 o 
   3   1  14      966.38      963.46     10.70 o 
   4   1  14       62.20       60.36      8.86 o 
   5   1  14      128.37      111.49      7.99 o 
   6   1  14        8.68        4.62      7.06 o 
   7   1  14       23.82       24.10      6.82 o 
   8   1  14       17.08       16.35      7.92 o 
   0   2  14      837.52      783.39     11.62 o 
   1   2  14      120.32      118.77      3.39 o 
   2   2  14       90.28       78.65      2.97 o 
   3   2  14       96.53      112.05      6.17 o 
   4   2  14      214.46      187.56      8.07 o 
   5   2  14       23.31       23.82      7.87 o 
   6   2  14      114.78       95.80      9.24 o 
   7   2  14       63.78       60.57      9.22 o 
   8   2  14       41.81       34.50      8.34 o 
   0   3  14      160.03      167.94      8.01 o 
   1   3  14        1.81        2.40      1.76 o 
   2   3  14      102.47       93.52      4.03 o 
   3   3  14      266.92      282.46      7.22 o 
   4   3  14      312.92      291.92      7.30 o 
   5   3  14      391.39      405.30     12.83 o 
   6   3  14       43.50       40.29      9.14 o 
   7   3  14       18.53       20.55      8.40 o 
   8   3  14       18.06       14.31     11.38 o 
   0   4  14      355.12      376.91     21.36 o 
   1   4  14       23.37       20.98      4.21 o 
   2   4  14       86.81       78.24      4.82 o 
   3   4  14      605.35      621.67     15.07 o 
   4   4  14       28.68       31.75      5.21 o 
   5   4  14      146.33      142.36      9.96 o 
   6   4  14       54.52       69.42     10.56 o 
   7   4  14        2.66       -0.39      9.81 o 
   8   4  14       38.69       39.04     12.21 o 
   0   5  14        5.98        6.87      6.54 o 
   1   5  14      878.62      849.53     10.29 o 
   2   5  14       89.23       96.46      5.49 o 
   3   5  14      326.71      340.37      8.52 o 
   4   5  14       99.29       94.75      6.44 o 
   5   5  14       42.34       47.24      8.08 o 
   6   5  14       49.16       52.60     11.36 o 
   7   5  14       13.84       15.41      9.64 o 
   8   5  14       16.25       27.33     11.47 o 
   0   6  14       14.15       11.76      7.46 o 
   1   6  14      110.98      119.92      6.03 o 
   2   6  14      250.31      261.35      7.18 o 
   3   6  14        1.61        2.06      5.29 o 
   4   6  14        0.70       -0.20      5.24 o 
   5   6  14       46.28       42.72      8.33 o 
   6   6  14      105.69      111.58     11.99 o 
   7   6  14       32.91       33.89     12.03 o 
   0   7  14      240.67      243.80     10.78 o 
   1   7  14      866.67      875.71     14.59 o 
   2   7  14      292.15      269.44      7.57 o 
   3   7  14      200.19      193.72      7.52 o 
   4   7  14        0.53       -2.31      7.67 o 
   5   7  14       45.96       46.93      8.20 o 
   6   7  14        6.71       16.00     11.11 o 
   7   7  14       61.69       69.18     11.79 o 
   0   8  14      817.44      795.54     20.41 o 
   1   8  14      434.82      445.79     17.78 o 
   2   8  14        8.14        8.42      5.49 o 
   3   8  14       48.97       41.01      6.54 o 
   4   8  14       63.44       68.63      8.67 o 
   5   8  14        0.90        0.45      8.01 o 
   6   8  14       60.57       62.83     11.09 o 
   7   8  14       24.20       21.97     10.85 o 
   0   9  14       61.90       58.16     10.83 o 
   1   9  14       51.67       59.49      7.71 o 
   2   9  14       26.10       22.69      6.99 o 
   3   9  14       41.36       41.24      8.95 o 
   4   9  14       66.38       79.89     10.40 o 
   5   9  14       36.13       39.02      8.00 o 
   6   9  14       26.46       38.03     11.39 o 
   7   9  14        1.05       -9.29     10.54 o 
   0  10  14      332.66      304.23     16.22 o 
   1  10  14      271.48      282.77     10.90 o 
   2  10  14       60.79       75.25     11.86 o 
   3  10  14        7.73       12.34      8.48 o 
   4  10  14       51.92       47.77      9.33 o 
   5  10  14        5.22        4.27     10.35 o 
   6  10  14       20.32       26.49      9.02 o 
   0  11  14        0.26        7.08     10.60 o 
   1  11  14       39.90       40.18      8.09 o 
   2  11  14       43.35       53.58      8.07 o 
   3  11  14       68.65       74.76     10.31 o 
   4  11  14        7.80        7.31      9.71 o 
   5  11  14        0.85        2.79     10.78 o 
   6  11  14       44.67       53.03     10.22 o 
   0  12  14       11.76       20.32     12.17 o 
   1  12  14       20.60       25.59      8.35 o 
   2  12  14       47.15       42.49      8.34 o 
   3  12  14      155.97      156.51     11.83 o 
   4  12  14       12.28        7.98     10.87 o 
   5  12  14       46.05       53.11     11.94 o 
   0  13  14      179.02      183.67     16.21 o 
   1  13  14      135.36      135.58     10.50 o 
   2  13  14       12.59        9.57      8.43 o 
   3  13  14        3.29        9.89      9.84 o 
   4  13  14       10.20        9.74     10.93 o 
   5  13  14       17.78       15.54     10.65 o 
   0  14  14        0.25        0.43     12.50 o 
   1  14  14      103.46      128.89     11.38 o 
   2  14  14       23.96       30.83      9.80 o 
   3  14  14        6.72       16.14     10.11 o 
   4  14  14        9.91       10.24     10.82 o 
   0  15  14       22.03       13.72     12.31 o 
   1  15  14       49.60       58.61     10.25 o 
   2  15  14       61.46       65.47     10.51 o 
   3  15  14       23.97       30.67     10.61 o 
   0  16  14        7.08        8.48     12.93 o 
   1  16  14        3.07        4.25     10.04 o 
   1   0  15      466.94      448.36      7.32 o 
   2   0  15        7.85        5.78      4.16 o 
   3   0  15        3.57        0.66      5.06 o 
   4   0  15        0.51       -1.50      9.32 o 
   5   0  15        2.05        1.77     10.39 o 
   6   0  15       27.70       17.31     10.08 o 
   7   0  15       24.33       21.65     10.49 o 
   8   0  15       15.56       18.98     12.20 o 
   0   1  15      183.24      181.29      5.82 o 
   1   1  15       61.74       58.90      3.08 o 
   2   1  15       20.53       26.44      3.28 o 
   3   1  15        4.19        2.47      4.04 o 
   4   1  15        0.29       -2.99      6.51 o 
   5   1  15      216.83      197.80      9.15 o 
   6   1  15       13.76       12.98      6.97 o 
   7   1  15      120.62      129.45      9.21 o 
   8   1  15       25.35       26.68      8.53 o 
   0   2  15      748.36      771.55     14.05 o 
   1   2  15      115.80      120.27      2.95 o 
   2   2  15      224.56      198.87      6.17 o 
   3   2  15        3.36        3.96      4.56 o 
   4   2  15       73.42       74.88      6.97 o 
   5   2  15      150.09      153.68     10.57 o 
   6   2  15        3.10       -0.32      7.61 o 
   7   2  15       15.35       10.54      6.87 o 
   8   2  15        6.90       -0.41      7.66 o 
   0   3  15        3.04        3.26      5.90 o 
   1   3  15       58.52       59.38      3.30 o 
   2   3  15      322.75      309.22      8.58 o 
   3   3  15      457.88      446.73      8.34 o 
   4   3  15      259.76      264.02      8.95 o 
   5   3  15        3.17        3.67      7.62 o 
   6   3  15        1.89       -3.95      8.06 o 
   7   3  15       20.97       27.91      9.01 o 
   8   3  15       59.59       81.11     10.36 o 
   0   4  15      125.90      126.27     18.69 o 
   1   4  15       47.12       43.10      4.58 o 
   2   4  15      241.69      249.12      6.23 o 
   3   4  15       38.65       37.96      5.83 o 
   4   4  15      157.83      165.95      8.33 o 
   5   4  15       72.88       71.88     10.13 o 
   6   4  15       81.21       79.31     10.49 o 
   7   4  15        4.80       10.58     10.65 o 
   0   5  15       28.05       27.38      6.99 o 
   1   5  15       36.92       35.69      4.91 o 
   2   5  15      357.49      335.75      7.42 o 
   3   5  15      292.59      287.19      8.44 o 
   4   5  15      283.33      286.62     11.30 o 
   5   5  15       16.06       16.25      7.72 o 
   6   5  15       33.12       40.77     10.91 o 
   7   5  15       32.11       47.65     13.29 o 
   0   6  15      788.49      792.42     15.27 o 
   1   6  15      522.18      475.11      8.88 o 
   2   6  15      226.72      229.92      6.99 o 
   3   6  15       68.11       60.55      6.19 o 
   4   6  15       61.58       63.43      8.38 o 
   5   6  15       30.14       21.54      7.77 o 
   6   6  15        3.22       -2.23     10.86 o 
   7   6  15        9.72        3.96      9.99 o 
   0   7  15       25.16       32.69      8.04 o 
   1   7  15      218.14      208.85      7.25 o 
   2   7  15      662.87      676.54     12.61 o 
   3   7  15       17.32       11.00      5.77 o 
   4   7  15      115.29      112.33      8.92 o 
   5   7  15       23.84       22.93      8.10 o 
   6   7  15       49.38       61.36     11.13 o 
   7   7  15        4.38        3.31     11.78 o 
   0   8  15      207.28      231.65     10.91 o 
   1   8  15      170.32      171.82      7.13 o 
   2   8  15       44.94       45.80      5.76 o 
   3   8  15        0.35       -2.08      6.00 o 
   4   8  15       17.96       21.88      8.14 o 
   5   8  15      121.74      113.32      9.81 o 
   6   8  15       11.24       17.20     11.24 o 
   7   8  15        6.45        4.35     12.27 o 
   0   9  15        5.73        7.29      9.86 o 
   1   9  15       99.37       97.05      8.13 o 
   2   9  15       15.42       15.13      5.93 o 
   3   9  15       97.53       98.85      7.66 o 
   4   9  15        3.65        7.92      7.91 o 
   5   9  15       30.63       30.11      8.91 o 
   6   9  15       62.59       74.86     12.52 o 
   0  10  15       58.90       78.37     12.02 o 
   1  10  15       76.43       81.55      8.26 o 
   2  10  15       88.92       74.56     11.76 o 
   3  10  15        0.49        1.61      6.53 o 
   4  10  15       28.20       35.73     10.18 o 
   5  10  15       34.27       53.80      9.36 o 
   6  10  15        6.04        2.34      8.17 o 
   0  11  15       73.48       83.57     11.90 o 
   1  11  15       45.94       37.34      7.78 o 
   2  11  15       11.71        9.35      7.46 o 
   3  11  15        0.88       -0.47      8.79 o 
   4  11  15       12.21       14.31      8.97 o 
   5  11  15        2.82        1.81      9.48 o 
   0  12  15        1.87        9.77     11.69 o 
   1  12  15       29.21       28.27      8.30 o 
   2  12  15        6.52        4.79      7.66 o 
   3  12  15       30.97       24.35      9.94 o 
   4  12  15       55.62       54.67     10.70 o 
   5  12  15        7.48        3.56     10.06 o 
   0  13  15        3.53        1.62     11.48 o 
   1  13  15       17.62       15.38      8.39 o 
   2  13  15       55.64       49.26      9.07 o 
   3  13  15       52.55       80.51     12.07 o 
   4  13  15       49.75       58.03     14.43 o 
   0  14  15       48.62       51.46     13.01 o 
   1  14  15       16.67       16.72      8.72 o 
   2  14  15        0.20        1.89      9.19 o 
   3  14  15        4.82        5.88     10.41 o 
   0  15  15       79.84       77.28     14.22 o 
   1  15  15       24.67       35.12     10.23 o 
   2  15  15       52.92       57.88     10.25 o 
   0   0  16      494.26      542.90     12.48 o 
   1   0  16      693.05      630.51     12.16 o 
   2   0  16       24.66       23.48      4.47 o 
   3   0  16       47.67       50.68      6.09 o 
   4   0  16        0.89       -6.36     10.39 o 
   5   0  16        2.99       -8.18     10.25 o 
   6   0  16       33.41       35.92     11.28 o 
   7   0  16      163.10      199.05     15.10 o 
   0   1  16        6.77       13.99      4.22 o 
   1   1  16      528.13      486.17      7.80 o 
   2   1  16       33.56       35.75      3.41 o 
   3   1  16      190.97      180.34      5.88 o 
   4   1  16      159.09      177.77      9.03 o 
   5   1  16       67.32       60.91      7.29 o 
   6   1  16        4.47        3.20      6.94 o 
   7   1  16       26.04       34.89      8.67 o 
   0   2  16       13.86       10.04      4.17 o 
   1   2  16      163.27      172.90      4.79 o 
   2   2  16        7.45        4.01      3.98 o 
   3   2  16      118.21      141.88      6.17 o 
   4   2  16      520.05      532.48     11.14 o 
   5   2  16       77.32       80.93      7.96 o 
   6   2  16       14.76       12.73      7.06 o 
   7   2  16       31.68       28.37      8.43 o 
   0   3  16       73.61       63.17      5.01 o 
   1   3  16      180.83      170.42      5.37 o 
   2   3  16      168.97      160.54      7.36 o 
   3   3  16      224.47      219.09      6.97 o 
   4   3  16       48.51       46.55      7.02 o 
   5   3  16       74.25       72.92      9.09 o 
   6   3  16        4.49        2.03      8.80 o 
   7   3  16        1.08       -1.03      8.77 o 
   0   4  16       56.30       64.05     16.56 o 
   1   4  16       48.19       44.83      4.58 o 
   2   4  16      595.28      553.30     13.52 o 
   3   4  16       68.59       74.74      6.46 o 
   4   4  16      103.69      108.76      8.80 o 
   5   4  16        3.34       -0.97      9.22 o 
   6   4  16       16.90       22.56      9.97 o 
   7   4  16        2.49        0.95     11.18 o 
   0   5  16       80.63       55.20      7.33 o 
   1   5  16      142.75      128.32      5.78 o 
   2   5  16       45.65       27.84      7.55 o 
   3   5  16        9.71       12.48      5.71 o 
   4   5  16      284.63      302.62     11.45 o 
   5   5  16       31.44       30.49      7.87 o 
   6   5  16       36.56       29.84     10.96 o 
   7   5  16       32.16       41.54     10.64 o 
   0   6  16       33.01       35.89      7.45 o 
   1   6  16      127.89      123.75      6.11 o 
   2   6  16      104.90      103.17      8.04 o 
   3   6  16      114.24      117.52      7.13 o 
   4   6  16       77.46       81.23      8.57 o 
   5   6  16       10.15        4.49      7.56 o 
   6   6  16        5.51        0.08     11.27 o 
   7   6  16       13.83       19.04     10.91 o 
   0   7  16      283.50      265.74     10.97 o 
   1   7  16       75.71       65.80      5.64 o 
   2   7  16      118.11      129.39      9.42 o 
   3   7  16       15.46       13.48      5.91 o 
   4   7  16       20.44       13.71      7.21 o 
   5   7  16       20.02       22.10      8.27 o 
   6   7  16       23.52       27.05     10.07 o 
   0   8  16      126.65      114.94      9.16 o 
   1   8  16       33.73       31.05      5.61 o 
   2   8  16      149.08      146.33      8.80 o 
   3   8  16       30.26       26.10      5.93 o 
   4   8  16       39.97       40.75      8.01 o 
   5   8  16       10.75       17.64      8.29 o 
   6   8  16       62.95       60.42     11.79 o 
   0   9  16      117.09      134.62      9.98 o 
   1   9  16       16.78       16.40      5.46 o 
   2   9  16       75.01       60.97      8.12 o 
   3   9  16       57.21       67.52      7.13 o 
   4   9  16        0.67        0.12      7.43 o 
   5   9  16        3.98        9.62      8.37 o 
   6   9  16       53.25       70.90     12.40 o 
   0  10  16       90.26       83.28     11.81 o 
   1  10  16       36.47       33.61      7.67 o 
   2  10  16       11.94       11.05      8.47 o 
   3  10  16       42.20       46.59      6.93 o 
   4  10  16       39.05       45.61      8.23 o 
   5  10  16       16.90       24.50      9.29 o 
   0  11  16       19.30       17.96     11.15 o 
   1  11  16       33.57       36.17      7.95 o 
   2  11  16      124.10      138.11     15.28 o 
   3  11  16       21.17       16.78      9.10 o 
   4  11  16       12.25       15.29      8.44 o 
   5  11  16       39.41       37.25      9.33 o 
   0  12  16       13.52       15.61     10.80 o 
   1  12  16        1.34        0.93      7.55 o 
   2  12  16       39.63       46.18     14.17 o 
   3  12  16       10.46       11.33      9.57 o 
   4  12  16       46.90       57.30     10.99 o 
   0  13  16      165.42      182.06     15.75 o 
   1  13  16       11.69       14.02      8.67 o 
   2  13  16       16.41       20.29     13.67 o 
   3  13  16       78.19      110.51     12.24 o 
   0  14  16       16.61       26.25     12.84 o 
   1  14  16       31.61       36.76     10.42 o 
   2  14  16       25.22       35.53     13.00 o 
   1   0  17       15.67       24.67      6.13 o 
   2   0  17      233.75      212.15      8.93 o 
   3   0  17        8.42       12.37      9.54 o 
   4   0  17      202.35      211.08     13.01 o 
   5   0  17        3.03       -1.84      9.98 o 
   6   0  17        0.13        2.18      9.68 o 
   7   0  17       19.77       25.71     11.94 o 
   0   1  17      972.09      877.61     10.30 o 
   1   1  17       62.08       62.53      4.78 o 
   2   1  17       67.15       77.02      4.71 o 
   3   1  17        5.33        7.61      6.25 o 
   4   1  17       83.00       88.01      8.20 o 
   5   1  17       16.28       10.09      7.42 o 
   6   1  17       12.14       10.97      7.21 o 
   7   1  17       11.88       16.28      8.21 o 
   0   2  17       20.72       17.27      4.41 o 
   1   2  17       21.07       20.88      4.65 o 
   2   2  17       45.75       47.81      4.52 o 
   3   2  17      147.58      130.18      5.57 o 
   4   2  17        1.34       -0.37      6.94 o 
   5   2  17       70.39       67.67      7.53 o 
   6   2  17       10.05        2.85      7.09 o 
   7   2  17       13.34       18.81      8.11 o 
   0   3  17       50.43       32.44      6.33 o 
   1   3  17       62.55       69.70      5.67 o 
   2   3  17      174.09      184.51      6.63 o 
   3   3  17       67.11       67.35      5.74 o 
   4   3  17       35.45       36.73      6.70 o 
   5   3  17       53.99       40.84      9.32 o 
   6   3  17        6.75        6.11      8.39 o 
   7   3  17       14.70       14.54      8.12 o 
   0   4  17       87.97       97.18      7.45 o 
   1   4  17      321.00      326.66     11.41 o 
   2   4  17       40.94       42.73      7.09 o 
   3   4  17      311.82      324.95     10.16 o 
   4   4  17      188.54      200.63      9.79 o 
   5   4  17      117.90      120.73     11.77 o 
   6   4  17       36.64       47.23     10.17 o 
   0   5  17        3.46        4.16      6.30 o 
   1   5  17       76.07       74.53      7.30 o 
   2   5  17       43.30       36.08      7.05 o 
   3   5  17      269.15      256.50      9.51 o 
   4   5  17       16.56       16.82      7.71 o 
   5   5  17       23.20       21.25      8.27 o 
   6   5  17       10.42        0.94     11.54 o 
   0   6  17       16.59       25.81      7.28 o 
   1   6  17       48.82       43.26      6.98 o 
   2   6  17       18.87       24.21      7.05 o 
   3   6  17       83.80       90.20      6.73 o 
   4   6  17       54.82       44.86      8.08 o 
   5   6  17       16.07       21.24      7.93 o 
   6   6  17       10.62       -5.87     10.81 o 
   0   7  17       19.92       17.86      7.23 o 
   1   7  17       24.53       22.67      6.65 o 
   2   7  17       28.20       22.28      6.95 o 
   3   7  17        5.65        4.28      5.82 o 
   4   7  17       19.57       14.36      7.83 o 
   5   7  17       12.13        6.84      7.85 o 
   6   7  17       54.10       50.81     11.77 o 
   0   8  17       16.32        6.69      7.27 o 
   1   8  17      132.76      139.37      8.56 o 
   2   8  17       35.88       41.26      7.59 o 
   3   8  17       20.09       22.82      6.03 o 
   4   8  17       33.11       37.12      8.13 o 
   5   8  17       17.50       15.87      8.86 o 
   0   9  17        0.73        4.55      7.70 o 
   1   9  17       72.87       66.53      7.66 o 
   2   9  17       25.23       19.64      6.93 o 
   3   9  17       35.59       36.83      7.44 o 
   4   9  17        5.98        5.03      8.27 o 
   5   9  17       28.10       29.91      8.95 o 
   0  10  17        8.08        0.24      9.20 o 
   1  10  17       37.30       39.36      7.60 o 
   2  10  17       52.00       53.49      7.86 o 
   3  10  17       16.58       16.71      7.76 o 
   4  10  17        0.96        2.81      8.07 o 
   5  10  17       25.52       16.23      8.12 o 
   0  11  17       30.08       27.95     10.75 o 
   1  11  17        9.24        5.03      8.68 o 
   2  11  17        7.92        3.36      7.38 o 
   3  11  17       11.34       15.59      8.42 o 
   4  11  17       53.84       61.86      9.71 o 
   0  12  17        1.53        4.05     11.02 o 
   1  12  17      115.04      116.77     15.00 o 
   2  12  17       10.79        8.74     11.64 o 
   3  12  17        4.26        3.46      9.55 o 
   0  13  17        2.96        7.97     12.10 o 
   1  13  17       14.94       22.93     11.86 o 
   2  13  17       17.30       15.48     13.57 o 
   0   0  18      358.83      386.27     20.21 o 
   1   0  18        1.75        5.75      5.56 o 
   2   0  18      112.74       95.24      7.59 o 
   3   0  18       42.55       36.67      9.11 o 
   4   0  18       11.68       10.11      9.37 o 
   5   0  18        0.76       -8.23     10.54 o 
   6   0  18       23.40       16.09     11.19 o 
   0   1  18        0.91       12.76      8.88 o 
   1   1  18       69.01       51.74      4.52 o 
   2   1  18       55.30       45.77      5.31 o 
   3   1  18       38.61       43.35      6.75 o 
   4   1  18       14.07       12.87      6.64 o 
   5   1  18       16.53       13.17      6.98 o 
   6   1  18       39.46       44.19      8.13 o 
   0   2  18       77.50       70.80     10.40 o 
   1   2  18       30.92       30.30      4.80 o 
   2   2  18       18.05       13.51      4.23 o 
   3   2  18      126.85      125.05      6.59 o 
   4   2  18       11.93        6.64      6.59 o 
   5   2  18       49.50       57.79      7.65 o 
   6   2  18        7.91       13.23      7.14 o 
   0   3  18      125.73      118.12     14.84 o 
   1   3  18      114.06      119.61      6.27 o 
   2   3  18       43.11       40.69      4.77 o 
   3   3  18       82.24       93.27      5.67 o 
   4   3  18      158.37      169.91      8.63 o 
   5   3  18       19.86       13.70      7.03 o 
   6   3  18       15.85       12.50      6.97 o 
   0   4  18       24.25        5.14     13.50 o 
   1   4  18       28.58       23.76      6.14 o 
   2   4  18       65.94       67.92      7.34 o 
   3   4  18       90.54       94.84      6.80 o 
   4   4  18       17.35       16.49      7.21 o 
   5   4  18       27.93       30.18     10.45 o 
   6   4  18        5.94        7.67     10.98 o 
   0   5  18       33.35       27.06     12.52 o 
   1   5  18       41.29       45.15      6.46 o 
   2   5  18       69.15       50.58      7.28 o 
   3   5  18       41.05       35.02      5.95 o 
   4   5  18       51.91       49.48      8.03 o 
   5   5  18       28.21       28.44     11.08 o 
   6   5  18        4.59       -4.53     11.16 o 
   0   6  18      197.53      160.82     16.43 o 
   1   6  18       20.36       17.97      6.35 o 
   2   6  18        3.82       -1.04      6.86 o 
   3   6  18       27.24       32.98      7.01 o 
   4   6  18       24.24       28.01      7.62 o 
   5   6  18       20.01       14.35      7.92 o 
   0   7  18       41.50       38.56     13.18 o 
   1   7  18        7.40        5.11      6.68 o 
   2   7  18       39.26       51.58      9.19 o 
   3   7  18       16.44       15.84      7.25 o 
   4   7  18       18.14       21.91      8.00 o 
   5   7  18        8.57        9.32      8.64 o 
   0   8  18       17.15       37.01     15.33 o 
   1   8  18        6.64       10.52      6.88 o 
   2   8  18       45.91       46.17      7.62 o 
   3   8  18        5.15        6.98      7.29 o 
   4   8  18       39.93       48.10      8.50 o 
   5   8  18      124.97      151.61     11.32 o 
   0   9  18        0.22        0.29     12.79 o 
   1   9  18       35.52       30.89      7.52 o 
   2   9  18       25.70       21.88      7.51 o 
   3   9  18        2.39        6.23      7.60 o 
   4   9  18       12.51       15.54      8.42 o 
   0  10  18       46.06       24.27     15.50 o 
   1  10  18       66.28       61.93      8.34 o 
   2  10  18       23.41       26.99      7.88 o 
   3  10  18        0.92       -1.35      8.09 o 
   4  10  18        7.30        1.08      9.10 o 
   0  11  18        5.35       -7.91     16.00 o 
   1  11  18        0.55       -8.00      8.00 o 
   2  11  18        2.04       -4.05      7.72 o 
   3  11  18        4.16        9.82      8.39 o 
   0  12  18        0.01       -5.21     14.46 o 
   1  12  18        5.49        4.83      7.86 o 
   2  12  18        1.70        2.62      8.23 o 
   1   0  19       68.23       67.86     19.38 o 
   2   0  19        0.62       -2.54      7.25 o 
   3   0  19        2.75       -2.39      8.43 o 
   4   0  19        4.27       -3.83      9.45 o 
   5   0  19       19.83       16.23      9.93 o 
   6   0  19       27.01       28.63     11.38 o 
   0   1  19      108.54      136.09     11.17 o 
   1   1  19      127.37      127.72      9.20 o 
   2   1  19       31.49       30.40      5.18 o 
   3   1  19       12.42        6.22      5.91 o 
   4   1  19        5.00        0.99      6.92 o 
   5   1  19        1.53        3.13      6.69 o 
   6   1  19        0.17        3.77      7.37 o 
   0   2  19        0.04       -0.45     13.11 o 
   1   2  19      132.36      132.52      9.55 o 
   2   2  19       14.49       21.07      5.26 o 
   3   2  19       19.42       20.24      5.12 o 
   4   2  19       54.45       68.26      7.75 o 
   5   2  19       33.30       32.50      7.13 o 
   6   2  19        2.58       -5.51      7.84 o 
   0   3  19       34.62       25.87     13.23 o 
   1   3  19       68.28       65.87     10.43 o 
   2   3  19      176.06      194.29      7.68 o 
   3   3  19       18.39       27.14      6.43 o 
   4   3  19       15.40       20.00      6.82 o 
   5   3  19       21.03       28.82      7.62 o 
   0   4  19       25.31       30.53     14.19 o 
   1   4  19       23.62       22.04      9.15 o 
   2   4  19       40.55       52.56      5.32 o 
   3   4  19       10.69       16.66      9.33 o 
   4   4  19       17.90       18.30      9.73 o 
   5   4  19       79.21       64.51     12.01 o 
   0   5  19       15.56       26.84     14.17 o 
   1   5  19        6.53        5.96      9.21 o 
   2   5  19       15.84       12.16      6.93 o 
   3   5  19        6.74        9.46      7.02 o 
   4   5  19       31.54       26.23     10.04 o 
   5   5  19       42.03       41.16     11.15 o 
   0   6  19        5.70        6.46     14.12 o 
   1   6  19        0.84        2.54      9.58 o 
   2   6  19       19.61       23.32      6.80 o 
   3   6  19       22.89       32.62      7.40 o 
   4   6  19       18.36       22.74     10.63 o 
   5   6  19       13.53       14.32      9.82 o 
   0   7  19        0.75        1.56     14.46 o 
   1   7  19       85.16       88.51     11.67 o 
   2   7  19       47.71       48.24      7.79 o 
   3   7  19       51.06       66.54      8.48 o 
   4   7  19       33.41       38.61      8.59 o 
   0   8  19       20.83       39.68     14.63 o 
   1   8  19       29.94       20.83     10.94 o 
   2   8  19       15.36       16.14      7.38 o 
   3   8  19       78.11       96.93      9.12 o 
   4   8  19       26.47       32.61      8.76 o 
   0   9  19       67.08       89.87     18.49 o 
   1   9  19       20.83       17.88      9.80 o 
   2   9  19       36.35       46.58      7.77 o 
   3   9  19        5.19        1.56      8.06 o 
   0  10  19       25.78        0.56     16.76 o 
   1  10  19        0.11       -0.74     10.30 o 
   2  10  19       72.50       67.90      8.67 o 
   3  10  19        0.46       -3.23      7.78 o 
   0  11  19        3.93       -9.36     17.05 o 
   1  11  19       12.82       12.96     11.01 o 
   2  11  19        8.47        3.44     11.64 o 
   0   0  20      192.32      193.68     18.56 o 
   1   0  20        3.49        8.94      9.75 o 
   2   0  20       10.67        5.18     15.18 o 
   3   0  20       11.72       13.44      8.79 o 
   4   0  20        3.00        2.78      9.39 o 
   5   0  20        2.36        4.50      9.65 o 
   0   1  20      171.62      196.61     13.03 o 
   1   1  20       30.97       51.05      8.21 o 
   2   1  20       14.93       12.28      7.64 o 
   3   1  20       22.36       23.69      6.28 o 
   4   1  20        6.74        5.92      6.95 o 
   5   1  20        9.60        9.02      7.05 o 
   0   2  20       21.74       22.29     13.33 o 
   1   2  20       77.87       89.44      9.36 o 
   2   2  20       37.14       30.61      7.77 o 
   3   2  20        9.35        8.86      6.04 o 
   4   2  20        2.23        3.51      6.44 o 
   5   2  20        0.60        0.19      7.29 o 
   0   3  20        4.34       -7.65     14.53 o 
   1   3  20       60.93       63.78     10.13 o 
   2   3  20        6.48        9.35      9.25 o 
   3   3  20       54.88       67.57      7.85 o 
   4   3  20       70.11       78.75      7.95 o 
   5   3  20       36.89       50.91      7.42 o 
   0   4  20       23.87       25.89     14.99 o 
   1   4  20        9.53        0.76      9.03 o 
   2   4  20       24.70       31.59      9.79 o 
   3   4  20       61.86       68.88      8.22 o 
   4   4  20        5.68        8.97      7.99 o 
   0   5  20        0.21        2.16     14.70 o 
   1   5  20       40.11       41.53     10.80 o 
   2   5  20       31.22       37.63     10.14 o 
   3   5  20        7.32        6.97      9.26 o 
   4   5  20       18.10       15.54     10.56 o 
   0   6  20      151.24      154.48     18.83 o 
   1   6  20      103.94      116.72     12.64 o 
   2   6  20        9.22       14.12      7.38 o 
   3   6  20      101.53      121.34     11.74 o 
   4   6  20       12.29       15.18     10.23 o 
   0   7  20       15.65       15.09     14.05 o 
   1   7  20       15.84       31.10     10.21 o 
   2   7  20        0.09        8.17     10.39 o 
   3   7  20        2.86        3.05      7.57 o 
   0   8  20       99.53      108.78     19.11 o 
   1   8  20       41.84       47.64     11.04 o 
   2   8  20       17.26       20.81     15.41 o 
   3   8  20        5.78        3.84      7.67 o 
   0   9  20       23.30       42.23     16.71 o 
   1   9  20       29.47       30.91     11.81 o 
   2   9  20       40.00       39.85     19.63 o 
   0  10  20       36.51       29.97     15.99 o 
   1  10  20        1.81        0.77     11.52 o 
   1   0  21        0.18       -1.48      8.72 o 
   2   0  21       54.41       52.75     16.26 o 
   3   0  21       33.62       36.63     14.98 o 
   4   0  21       13.99       15.65      9.28 o 
   0   1  21       16.94       12.15      9.88 o 
   1   1  21       73.79       75.03      9.06 o 
   2   1  21        0.44        3.19      7.88 o 
   3   1  21        4.74        2.11     10.25 o 
   4   1  21       21.69       16.13      7.09 o 
   0   2  21        2.35       10.27     14.27 o 
   1   2  21       27.25       23.00     10.04 o 
   2   2  21       28.25       27.50      7.83 o 
   3   2  21       29.77       27.96     11.22 o 
   4   2  21       30.87       34.31      7.63 o 
   0   3  21       16.84       13.27     15.04 o 
   1   3  21       39.10       39.64     10.02 o 
   2   3  21       37.04       53.09     10.15 o 
   3   3  21       39.58       70.16     19.11 o 
   4   3  21        6.95        8.22      8.05 o 
   0   4  21        7.26       14.89     15.34 o 
   1   4  21       56.03       65.00     10.39 o 
   2   4  21       78.76       85.25     11.31 o 
   3   4  21       90.73      119.00     18.01 o 
   4   4  21      136.21      157.34     13.62 o 
   0   5  21       86.53       99.04     17.51 o 
   1   5  21       45.10       40.52     10.66 o 
   2   5  21       37.38       52.38     15.79 o 
   3   5  21       50.78       92.22     20.43 o 
   0   6  21        2.70        5.51     13.90 o 
   1   6  21       51.80       76.36     11.41 o 
   2   6  21       99.92      111.45     12.32 o 
   3   6  21       18.66       17.86     17.22 o 
   0   7  21       14.69       37.71     17.61 o 
   1   7  21      118.68      156.06     13.80 o 
   2   7  21      107.11      121.34     19.39 o 
   0   8  21       94.46      122.10     18.15 o 
   1   8  21        7.82       16.67     10.63 o 
   0   0  22       67.42       76.26     16.73 o 
   1   0  22        4.07       -2.30     16.08 o 
   2   0  22       18.76       19.70     14.78 o 
   3   0  22       20.64       20.81     17.93 o 
   0   1  22        1.70       -0.54     14.40 o 
   1   1  22       14.16       12.24      8.45 o 
   2   1  22        3.21       -1.89     10.37 o 
   3   1  22        2.31        5.80     12.23 o 
   0   2  22        2.80        1.91     14.09 o 
   1   2  22       24.87       30.41     10.44 o 
   2   2  22       20.40       17.11     10.79 o 
   3   2  22       18.68        9.64     10.79 o 
   0   3  22        0.00       -2.09     14.61 o 
   1   3  22        9.56       13.22     10.01 o 
   2   3  22       46.33       41.35     11.01 o 
   0   4  22        8.65       20.51     15.52 o 
   1   4  22        2.69        6.56      9.39 o 
   2   4  22       10.19       12.02     15.61 o 
   0   5  22        2.50       16.94     15.25 o 
   1   5  22       15.06       19.00     10.32 o 
   2   5  22       34.21       58.16     18.93 o 
   0   6  22      224.67      303.77     22.61 o 
   1   6  22        4.15        8.40     10.08 o 
   1   0  23        1.41        3.48     14.24 o 
   0   1  23        1.97       -0.50     13.53 o 
   1   1  23        3.72        0.02      8.23 o 
   0   2  23        0.31       -8.44     13.25 o 
                                                 
